# Supplementary material for: Selective defluorination of 1,1,1,2-tetrafluoroethane by lithium phosphide reagents
Source: Dalton Trans. 2026 May 1;55(20):7826–30. doi: 10.1039/d6dt00747c (PMC13162326; doi:10.1039/d6dt00747c)
Supplement: DT-055-D6DT00747C-s001 [file DT-055-D6DT00747C-s001.xyz]

HFC-134a
SCF (RB3PW91) =	-476.741718133
E(SCF)+ZPE(0 K)=	-476.696523
H(298 K)=		-476.690104
G(298 K)=		-476.726031
Lowest frequency = 111.1911 cm-1 

C -2.32339300 1.90394100 0.01687300
C -1.79648100 2.58739700 1.26991200
H -0.69609000 2.56722900 1.24318200
H -2.15516900 3.62819700 1.27805400
F -2.24988900 1.92724000 2.38549600
F -1.87218400 2.56140300 -1.06763800
F -3.66473300 1.90276400 -0.02685900
F -1.91198800 0.62944900 -0.06939900

PMDETA.LiPPh2
SCF (RB3PW91) =	-1332.44305604
E(SCF)+ZPE(0 K)=	-1331.930684
H(298 K)=		-1331.902058
G(298 K)=		-1331.987098
Lowest frequency = 29.0148 cm-1
P 3.60185300 5.39668100 2.61434900
Li 2.88836800 7.40167600 3.96039400
N 2.71298600 9.13905500 2.68320400
N 4.17388700 8.64066800 5.15634800
N 1.63231900 7.23788700 5.78734700
C 1.37312700 9.38989200 2.15664700
C 3.64523600 8.92577800 1.57516600
C 3.16019300 10.23018700 3.55137300
C 4.39385500 9.85232900 4.36077100
C 5.43139900 7.96807300 5.46962700
C 3.39198900 8.90615800 6.36916400
C 2.58680400 7.69331100 6.80551300
C 1.11678100 5.92195500 6.16901000
C 0.51591200 8.16551800 5.62353700
C 2.00615600 5.65269700 1.76516400
C 2.04558800 5.97644000 0.38726700
C 0.90341800 6.36053900 -0.31570200
C -0.34076700 6.41152200 0.32002600
C -0.41439000 6.06898100 1.67486800
C 0.73117700 5.70439400 2.37955100
C 3.24200800 4.27200800 3.99404800
C 2.18571400 3.33426100 4.05820500
C 2.02138300 2.49463300 5.15910500
C 2.91611300 2.53221100 6.23373300
C 3.99583800 3.42116000 6.17367100
C 4.15108700 4.27134000 5.08106900
H 1.04349000 8.52574000 1.56326800
H 1.33787700 10.29437100 1.51566800
H 0.66058800 9.52755900 2.98194800
H 3.77734300 9.84634500 0.97039300
H 3.25808600 8.13172200 0.92567100
H 4.62612300 8.59714100 1.94160600
H 3.37452500 11.15273400 2.97164500
H 2.33158300 10.48485100 4.23085600
H 4.70020600 10.71049300 4.99237600
H 5.23542800 9.66119400 3.68021300
H 6.12747300 8.62158400 6.03313300
H 5.92052500 7.63732000 4.54250000
H 5.23926200 7.07225600 6.07505100
H 2.71304500 9.74862600 6.17717100
H 4.04524400 9.23097000 7.20354600
H 3.26820600 6.85303800 7.00901800
H 2.07351200 7.92140700 7.76348500
H 0.58492700 5.95988900 7.14134500
H 1.93700500 5.19774400 6.23928300
H 0.41238500 5.55725200 5.41075400
H 0.86908400 9.16582300 5.34139900
H -0.08446300 8.26579800 6.55105700
H -0.14275600 7.80630700 4.81973800
H 3.00322300 5.91547000 -0.13960300
H 0.98396600 6.60745000 -1.37861400
H -1.23828700 6.70164100 -0.23188100
H -1.37756500 6.09630600 2.19389500
H 0.64108700 5.46080100 3.43936200
H 1.48301800 3.25857400 3.22505300
H 1.18397200 1.79001400 5.17357100
H 2.78267300 1.87286800 7.09498200
H 4.72067700 3.45795800 6.99285000
H 4.99971000 4.96250300 5.05710000

Int-2
SCF (RB3PW91) =	-1809.19381329
E(SCF)+ZPE(0 K)=	-1808.635706
H(298 K)=		-1808.599352
G(298 K)=		-1808.705758
Lowest frequency = 20.3698 cm-1
P 0.63023600 -0.72987700 1.28005600
Li -0.70374800 1.08265900 0.20521100
N -1.92229800 2.21954500 1.55657600
N -2.49882700 0.63840200 -0.83056700
N 0.00599100 2.05603800 -1.58449100
C -1.40174900 3.50738300 2.00787200
C -2.12106300 1.33569600 2.70807200
C -3.15964900 2.39704900 0.78930000
C -3.56991600 1.13862700 0.03520700
C -2.66242500 -0.78487700 -1.11912400
C -2.35156100 1.41910400 -2.06529500
C -0.90997600 1.43690000 -2.55237600
C 1.39476200 1.76263700 -1.94163800
C -0.17247400 3.50349500 -1.50843100
C 0.36198700 -2.02313100 0.03154400
C 0.83027400 -2.02973200 -1.30234800
C 0.40570300 -2.98616800 -2.22430200
C -0.50696600 -3.97955700 -1.85568400
C -0.97088800 -4.00590000 -0.53657200
C -0.53612600 -3.05708500 0.38661600
C 2.19533300 0.09709000 0.88691800
C 2.36222400 1.40899400 1.39544200
C 3.53426200 2.13495600 1.19859900
C 4.59237100 1.58526900 0.46660900
C 4.45984100 0.28319800 -0.02709200
C 3.29586600 -0.45313000 0.19114600
H -0.44613000 3.35862600 2.52923000
H -2.09599800 4.02098900 2.70327500
H -1.22550200 4.16955800 1.14900000
H -1.18271500 1.23847500 3.26736500
H -2.40028300 0.32493000 2.38397500
H -2.90379000 1.72399100 3.39084000
H -3.99946200 2.71772400 1.44085400
H -2.99678200 3.22093400 0.07687600
H -4.50257500 1.33941100 -0.53020700
H -3.81712600 0.34419000 0.75367100
H -2.65849800 -1.35925000 -0.18411000
H -1.81898800 -1.15792100 -1.71544100
H -3.60383600 -0.99217000 -1.66659600
H -2.69235600 2.44819800 -1.88405700
H -3.00468200 1.02291600 -2.86762800
H -0.57026100 0.40174500 -2.71083100
H -0.85764300 1.94481000 -3.53812900
H 1.65742200 2.17271900 -2.93766200
H 1.55761500 0.67933000 -1.95228500
H 2.07486100 2.18507200 -1.19059200
H 0.05014300 4.00168700 -2.47418200
H 0.50211200 3.91605300 -0.74480700
H -1.20071100 3.76401200 -1.22524400
H 1.53183800 -1.26181600 -1.63212800
H 0.78971400 -2.95014700 -3.24851200
H -0.83981100 -4.72755100 -2.57968700
H -1.67328100 -4.78289000 -0.21998500
H -0.90671100 -3.10087700 1.41598100
H 1.53919100 1.87044000 1.95164800
H 3.61841600 3.14420100 1.61244300
H 5.50827700 2.15619200 0.29511000
H 5.28523800 -0.17395300 -0.58172500
H 3.24211300 -1.48037200 -0.17661700
C 1.74069300 1.44404000 5.11827200
C 1.26195500 0.02935500 4.85086500
F 0.99380500 2.36006600 4.46681700
F 1.68897400 1.75687200 6.42655900
F 3.01134100 1.58399800 4.71193200
H 1.91470800 -0.66850000 5.39665400
F -0.03555500 -0.09801900 5.30111500
H 1.29739300 -0.18609900 3.76732800
TS-1
SCF (RB3PW91) =	-1809.16079913
E(SCF)+ZPE(0 K)=	-1808.604246
H(298 K)=		-1808.568853
G(298 K)=		-1808.671088
Lowest imaginary frequency = -429.7119 cm-1
P -2.11219700 -2.12761900 2.60503800
Li 0.00541600 1.63850800 -0.83563500
N -0.09128600 2.67523400 -2.67473600
N 1.70258500 0.60846800 -1.55925900
N 1.23531900 2.32155100 0.74677900
C 0.45515300 4.02955700 -2.66473000
C -1.48472100 2.69691600 -3.12293600
C 0.71479400 1.76758700 -3.50477700
C 1.99386500 1.33274100 -2.80135100
C 1.42434000 -0.80324200 -1.80408900
C 2.72537100 0.79468800 -0.52628000
C 2.57505400 2.13982300 0.17190300
C 1.04081500 1.45991800 1.91696800
C 1.01344600 3.71847800 1.11512600
C -2.49553400 -3.41362200 1.37477400
C -1.77280800 -4.61463600 1.19841900
C -2.18317500 -5.58224300 0.28343100
C -3.34037300 -5.39650100 -0.48136200
C -4.08377100 -4.22699500 -0.30892700
C -3.66629800 -3.25285700 0.59939100
C -0.29938900 -2.08804700 2.66806500
C 0.57803300 -2.46032400 1.61994400
C 1.95943300 -2.27866900 1.72144800
C 2.52206100 -1.69556300 2.85952700
C 1.67242900 -1.29541000 3.89899100
C 0.29708200 -1.48931000 3.80513400
H -0.13168400 4.66337400 -1.98444700
H 0.43803900 4.49368900 -3.67145900
H 1.49501200 4.03054300 -2.31042000
H -1.58187100 3.05757800 -4.16621200
H -2.07279000 3.36053000 -2.47284000
H -1.91525600 1.68883400 -3.05054100
H 0.10237300 0.87942800 -3.71962400
H 0.95923400 2.22555600 -4.48474400
H 2.60186800 2.21775100 -2.56517800
H 2.60647700 0.71990500 -3.49169900
H 2.31564100 -1.34866800 -2.17358000
H 0.61973000 -0.91000900 -2.54382000
H 1.07705700 -1.27728000 -0.87688800
H 3.75220100 0.70227200 -0.93309300
H 2.61400500 -0.01447100 0.20955400
H 3.36287400 2.24084100 0.94633900
H 2.74590800 2.95618300 -0.54770200
H 1.14347300 0.40001700 1.65217300
H 0.03507200 1.60745800 2.32839200
H 1.77687600 1.67656100 2.71514600
H 1.72075300 4.06405300 1.89527000
H -0.00864200 3.84190400 1.50149900
H 1.13037700 4.36732000 0.23523500
H -0.88125500 -4.79796300 1.80384300
H -1.59916900 -6.50121500 0.17422200
H -3.66120600 -6.15868900 -1.19629500
H -4.99716800 -4.06728200 -0.88963800
H -4.26897800 -2.34660200 0.72452600
H 0.16859300 -2.91227700 0.71291900
H 2.60355000 -2.59760100 0.89600300
H 3.60327000 -1.55718700 2.93867100
H 2.09072300 -0.83428900 4.79855100
H -0.34674100 -1.17958900 4.63436800
C -2.65887000 0.78291100 1.27424100
C -1.82891400 -0.28374500 0.56978200
F -2.27804200 1.00405600 2.54678400
F -2.55037300 2.00159700 0.67202700
F -3.96793000 0.48280800 1.27075800
H -2.37656200 -1.10907200 0.12307100
F -1.38115900 0.44990600 -0.82536700
H -0.84209500 -0.47754900 0.97927600

PMDETA.LiF
SCF (RB3PW91) =	-628.174205372
E(SCF)+ZPE(0 K)=	-627.843813
H(298 K)=		-627.825499
G(298 K)=		-627.886809
Lowest frequency = 59.4520 cm-1
C 3.66877000 3.39260300 0.91558500
H 3.25082600 3.88289900 0.01134800
H 2.82628300 3.06865600 1.54281300
H 4.21243100 2.49126200 0.59738000
C 5.70363700 4.66482500 0.83895900
H 5.40464500 5.28850600 -0.02881200
H 6.21216900 3.76665400 0.46011400
H 6.42778500 5.21268900 1.45746800
C 3.86045000 5.43787400 2.19917400
H 3.19914500 5.90642400 1.44008700
H 4.61749400 6.19239700 2.45935900
C 3.05296400 5.09379300 3.44473900
H 2.45884700 5.97627000 3.75860700
H 2.32127400 4.31125800 3.19824200
C 4.51232700 5.71193200 5.27626800
H 3.76038600 6.29747300 5.84505900
H 5.03647800 6.39409900 4.59338200
H 5.26498100 5.32111700 5.97466200
C 3.26132600 3.64055300 5.39958700
H 2.24184900 3.95911000 5.70140000
H 3.84409500 3.57883700 6.32996800
C 3.18225000 2.26025600 4.75647400
H 2.71102100 1.55466800 5.47426600
H 2.51298300 2.29811400 3.88236100
C 4.33237900 0.62071600 3.41902400
H 3.88949700 -0.25392800 3.93964200
H 5.31506200 0.32319200 3.02465600
H 3.68569400 0.87431100 2.56668100
C 5.38963700 1.46850800 5.39732100
H 4.98450800 0.67811500 6.06300000
H 5.59209700 2.36641400 5.99557400
H 6.35533500 1.13556500 4.99408100
Li 5.46996500 3.51507400 3.47222800
N 4.56127900 4.27028100 1.65881800
N 3.91310400 4.61535700 4.52832100
N 4.48244200 1.77548100 4.29413000
F 7.09794700 3.86066100 3.71494400

PPh2CH2CF3
SCF (RB3PW91) =	-1181.06302481
E(SCF)+ZPE(0 K)=	-1180.836780
H(298 K)=		-1180.819831
G(298 K)=		-1180.884065
Lowest frequency = 11.1176 cm-1
C -2.02219900 3.29266600 5.94314400
C -1.58799100 2.22091000 4.97469300
H -1.22189900 2.72002700 4.06569600
H -0.74821900 1.69480700 5.45110800
F -3.04176100 4.03829500 5.47320200
F -1.00400200 4.14631800 6.20216900
F -2.41430100 2.78649600 7.13032700
P -2.90558200 0.96359000 4.58897500
C -3.91099400 1.89388000 3.36790900
C -3.44815300 2.21641900 2.08259800
C -5.19455000 2.30389800 3.75325900
C -4.25129900 2.94384000 1.20569300
H -2.45534400 1.88732400 1.76279000
C -5.99811000 3.03562200 2.87598500
H -5.56510200 2.05190600 4.75085300
C -5.52746900 3.35607700 1.60190100
H -3.88218500 3.18902200 0.20632500
H -6.99619400 3.35299900 3.18864900
H -6.15672500 3.92508300 0.91257800
C -1.98090600 -0.15938900 3.47663100
C -0.61772900 -0.07397200 3.15840100
C -2.73534100 -1.20751400 2.91905500
C -0.02736500 -1.01075300 2.30484100
H 0.00740000 0.72375600 3.56329200
C -2.14939600 -2.13252600 2.05856200
H -3.79961000 -1.29296400 3.15940100
C -0.78894400 -2.03867800 1.75021800
H 1.03704300 -0.92894700 2.06956700
 
H -2.75553300 -2.93526500 1.63087600
H -0.32502800 -2.76733500 1.08073600

TS-2
SCF (RB3PW91) =	-1809.11851434
E(SCF)+ZPE(0 K)=	-1808.562227
H(298 K)=		-1808.526687
G(298 K)=		-1808.628959
Lowest imaginary frequency = -551.2704 cm-1
P 1.27196100 -0.60113400 0.66857400
Li -0.80752000 0.65334200 0.17831400
N -0.31229600 2.68046800 -0.22022600
N -2.32125700 1.40889900 1.44752300
N -2.36226400 -0.43680200 -0.85652100
C 0.04780000 2.99682400 -1.60082000
C 0.81057400 2.99036500 0.67047700
C -1.52941900 3.38728500 0.18679200
C -2.09124400 2.85721600 1.50056400
C -2.27676700 0.79975300 2.77395400
C -3.55541300 1.06650700 0.73137000
C -3.47946700 -0.31002600 0.08860700
C -2.12752400 -1.84970500 -1.15873000
C -2.60623600 0.29841900 -2.09622600
C 2.01002400 -0.12545800 -0.93532400
C 1.38958600 -0.44298100 -2.16238100
C 1.86443600 0.06289900 -3.37151300
C 2.97305900 0.91490700 -3.39101800
C 3.60273400 1.23727700 -2.18709300
C 3.13497600 0.72081700 -0.97644600
C 0.83478000 -2.34616600 0.49962900
C 0.02396700 -2.86352200 1.53513900
C -0.35590300 -4.20548200 1.56385300
C 0.06224100 -5.07413300 0.55275000
C 0.88870100 -4.58574600 -0.46582600
C 1.28279500 -3.24954200 -0.48556900
H 0.93132000 2.41300700 -1.89413500
H 0.27607800 4.07325200 -1.73693800
H -0.77692200 2.73298000 -2.27868500
H 0.62593300 2.62421200 1.68774400
H 1.00799300 4.08058200 0.71030500
H 1.71484000 2.47913200 0.32251900
H -1.35486800 4.47949400 0.28309400
H -2.27530000 3.26843500 -0.61556200
H -3.01426400 3.41245100 1.76100000
H -1.37712900 3.05672600 2.31144500
H -2.41561300 -0.28769500 2.69735000
H -3.05986900 1.20050500 3.44824100
H -1.29208400 0.97219100 3.23093300
H -3.73427400 1.82383300 -0.04470500
H -4.43554300 1.10893800 1.40367400
H -3.33621900 -1.07166900 0.86976200
H -4.44908300 -0.54188900 -0.39899000
H -1.87745300 -2.39942100 -0.24245700
H -1.27490500 -1.95397500 -1.84166900
H -3.01171300 -2.32009600 -1.63359700
H -2.78658500 1.36259000 -1.89422600
H -3.48149800 -0.09606600 -2.65116400
H -1.72183600 0.22885500 -2.74568200
H 0.51221100 -1.09278500 -2.16869900
H 1.35928500 -0.20305200 -4.30461700
H 3.34413500 1.31833400 -4.33675400
H 4.47648700 1.89501500 -2.18663800
H 3.63013400 0.97653400 -0.03738100
H -0.32995900 -2.18607500 2.32071100
H -0.98847100 -4.57366900 2.37677500
H -0.24092700 -6.12413400 0.56362900
H 1.24149800 -5.26164000 -1.25035300
H 1.95147600 -2.89916900 -1.27449800
C 4.23020700 -1.42183300 1.77096500
C 3.00605600 -0.85499600 2.43906400
F 3.99168000 -2.12774200 0.65043600
F 5.16135800 -0.50221300 1.46465000
F 4.82935300 -2.29310000 2.63834600
H 2.31193700 -1.68807600 2.62005300
F 2.93668800 0.88527700 2.05610900
H 3.32352800 -0.47733100 3.42009400
Int-4
SCF (RB3PW91) =	-1809.19447235
E(SCF)+ZPE(0 K)=	-1808.637507
H(298 K)=		-1808.601746
G(298 K)=		-1808.704561
Lowest frequency = 21.0919 cm-1
P 0.90197800 -0.19168300 0.03563200
Li -1.14116900 1.26270500 -0.22175700
N -0.78806600 3.39686800 0.05145600
N -2.67722300 1.49873700 1.25040700
N -2.65596900 0.63651600 -1.57707600
C -0.57551800 4.24821300 -1.11789800
C 0.40309600 3.42719700 0.90422400
C -1.98312500 3.83767300 0.78126000
C -2.45615400 2.83128500 1.82047700
C -2.69651000 0.47993500 2.29668700
C -3.89163000 1.43103100 0.42542800
C -3.77464600 0.37611300 -0.66398200
C -2.32760900 -0.56818000 -2.34071500
C -2.94175300 1.73335600 -2.49916400
C 1.02944300 -0.21143900 -1.92614100
C 0.97137400 -1.31837800 -2.78953100
C 0.81196900 -1.16458400 -4.17230500
C 0.70639800 0.10744400 -4.73778700
C 0.77857000 1.22845200 -3.90327100
C 0.93807600 1.05734900 -2.52799100
C 0.79921600 -2.00932200 0.16873900
C -0.42383800 -2.62278400 0.46808800
C -0.51724400 -4.01149100 0.58493700
C 0.61720500 -4.80546100 0.40516300
C 1.84284500 -4.20189100 0.11071600
C 1.93267800 -2.81494700 -0.00704600
H 0.31483800 3.91590900 -1.66844900
H -0.42778700 5.31036800 -0.83780300
H -1.43689300 4.18663700 -1.79691500
H 0.26895100 2.78030500 1.77963600
H 0.62990100 4.45257000 1.25885700
H 1.27120400 3.04567000 0.34918900
H -1.81391900 4.81409100 1.28085700
H -2.77902500 4.01224300 0.04084900
H -3.36709600 3.22498100 2.31553300
H -1.69949600 2.73270800 2.61233700
H -2.81406000 -0.51960600 1.85709800
H -3.52198000 0.63841000 3.01890700
H -1.74543100 0.48822300 2.84520400
H -4.06572700 2.41248400 -0.03617400
H -4.78566100 1.22641400 1.04669900
H -3.60415900 -0.60857200 -0.20295600
H -4.73636300 0.30057600 -1.21230200
H -1.96194100 -1.35730100 -1.66945200
H -1.52652400 -0.34501000 -3.05468800
H -3.20497700 -0.94974800 -2.90069100
H -3.19855700 2.65057000 -1.95248200
H -3.78491900 1.49637200 -3.17920800
H -2.04876600 1.93668400 -3.10754300
H 1.03824300 -2.33059900 -2.38310000
H 0.76490400 -2.05038200 -4.81338400
H 0.57494300 0.22645200 -5.81668900
H 0.71213300 2.23511000 -4.32811300
H 0.99107800 1.94661400 -1.88901400
H -1.31486800 -2.00581200 0.61816400
H -1.47967300 -4.47553800 0.81848200
H 0.54747300 -5.89253800 0.49734100
H 2.73630300 -4.81732500 -0.02575000
H 2.89301900 -2.34570100 -0.23523400
C 2.17999300 -0.86330800 2.84380700
C 1.18850000 -0.06648200 2.06574900
F 1.81062100 -2.15805600 3.00264100
F 3.42193600 -0.87799700 2.30470000
F 2.36026200 -0.38882300 4.12731000
H 0.20096500 -0.28862400 2.49598800
F 2.45764600 0.37666800 -0.02034400
H 1.42065700 0.99277700 2.24399100

TS-3
SCF (RB3PW91) =	-1809.18548142
E(SCF)+ZPE(0 K)=	-1808.629373
H(298 K)=		-1808.595061
G(298 K)=		-1808.695041
Lowest imaginary frequency = -104.0130 cm-1
P 0.82684200 -1.22431000 0.25031100
Li -0.64399600 0.94448400 0.13526100
N 0.20947900 2.86267900 0.76286500
N -2.28908300 1.48644200 1.41974300
N -2.09752000 0.82395700 -1.47142000
C 0.83255800 3.55240600 -0.36518700
C 1.18972100 2.71986800 1.84471000
C -0.98293700 3.57930000 1.22858100
C -1.86460800 2.70783800 2.11314900
C -2.67282900 0.43732900 2.36283500
C -3.36802400 1.74946900 0.45648600
C -3.34654800 0.76625400 -0.70032900
C -1.98356600 -0.37423200 -2.30747400
C -2.03453500 2.01222100 -2.32050600
C 1.19997800 -1.16771200 -1.64894700
C 0.79486400 -2.28656500 -2.40102800
C 0.75263600 -2.26483800 -3.79421800
C 1.10663000 -1.10339200 -4.49126100
C 1.51801200 0.01866900 -3.77068700
C 1.56982900 -0.01920200 -2.37168600
C 1.70074700 -2.82009600 0.46231700
C 1.04533100 -3.92405600 1.02826900
C 1.71177100 -5.13786500 1.19445500
C 3.05093300 -5.26149500 0.81320300
C 3.71315600 -4.16638100 0.25452900
C 3.03949400 -2.95788500 0.07160900
H 1.70566000 2.97890200 -0.70609400
H 1.17230700 4.57330300 -0.09814800
H 0.12597800 3.63396400 -1.20303100
H 0.76149700 2.16988000 2.69201900
H 1.53135400 3.70824700 2.21156600
H 2.05195200 2.14356900 1.49295600
H -0.71361100 4.50494600 1.77752800
H -1.55104000 3.90675400 0.34406700
H -2.73017700 3.29911800 2.47318900
H -1.30529200 2.40942200 3.01118000
H -2.92975600 -0.48368500 1.82172600
H -3.54133600 0.73237900 2.98457700
H -1.83056500 0.19991400 3.02615900
H -3.25933700 2.77189100 0.06909700
H -4.35850600 1.71812300 0.95165500
H -3.44584400 -0.25775100 -0.31018100
H -4.22812500 0.94007000 -1.35141300
H -1.88411800 -1.26441700 -1.67206600
H -1.08543600 -0.30941800 -2.93187500
H -2.86550600 -0.49298400 -2.96832700
H -2.12260200 2.93100000 -1.72474900
H -2.84135800 2.02357300 -3.08100300
H -1.06717500 2.03515500 -2.84264100
H 0.49553700 -3.20153400 -1.87753400
H 0.43955600 -3.15742000 -4.34432400
H 1.06915300 -1.07932600 -5.58370000
H 1.81181700 0.93034300 -4.30060800
H 1.91499800 0.86637400 -1.83424200
H -0.00087600 -3.83520000 1.33557600
H 1.18372300 -5.99354600 1.62461400
H 3.57553800 -6.21094100 0.94963400
H 4.76083900 -4.25505900 -0.04622400
H 3.55524900 -2.10784500 -0.38278800
C 2.05659800 -1.02810600 3.20040600
C 0.83348500 -1.00978400 2.35488400
F 2.67397900 -2.23075100 3.23428900
F 2.99327100 -0.12164600 2.82200900
F 1.80132900 -0.72407600 4.52652000
H 0.16295100 -1.80210100 2.71824600
F 1.76041800 0.17486000 0.35009700
H 0.34514000 -0.03908500 2.53137900

TS-4

SCF (RB3PW91) =	-1809.12634254
E(SCF)+ZPE(0 K)=	-1808.570663
H(298 K)=		-1808.534997
G(298 K)=		-1808.638589
Lowest imaginary frequency = -489.9897 cm-1
P 2.55702900 5.41496100 3.80802000
Li 1.88138800 7.74687500 4.19042600
N 3.20942600 9.16109200 5.05279400
N 0.65299100 8.04356300 5.86357800
N 0.33614200 8.42201700 2.93579000
C 3.81600300 10.11136300 4.12500600
C 4.25318600 8.37262300 5.70801000
C 2.34673700 9.84543500 6.02387000
C 1.43173300 8.88371700 6.77495300
C 0.22191000 6.79558000 6.49119600
C -0.48281200 8.75238700 5.25522200
C -0.79120600 8.22431100 3.86122700
C 0.19214500 7.56161900 1.75828400
C 0.46568500 9.81437400 2.51913700
C 2.77289300 5.00143600 2.04332700
C 1.73723000 4.40901500 1.29995400
C 1.88644700 4.16766000 -0.06814500
C 3.07447800 4.50095300 -0.72051100
C 4.11647000 5.08554600 0.00626300
C 3.96313100 5.33911200 1.36890500
C 3.87799500 4.51383000 4.63376800
C 4.67176000 3.50245300 4.05142700
C 5.57032000 2.76203500 4.81893700
C 5.69418000 2.98906500 6.19278300
C 4.89384000 3.96394900 6.79510200
C 3.99982300 4.70866500 6.02848900
H 4.40218100 9.56848400 3.36911400
H 4.49081300 10.82692000 4.63679000
H 3.03710200 10.68661500 3.60607800
H 3.81423700 7.63414000 6.38903500
H 4.95013800 9.01037800 6.28836600
H 4.82480200 7.81234000 4.95521200
H 2.94099800 10.43115300 6.75567200
H 1.73905000 10.57703300 5.46907800
H 0.78818400 9.46112000 7.46921100
H 2.03660500 8.21920900 7.40902400
H -0.27766000 6.15673100 5.75143500
H -0.46044000 6.97301000 7.34627500
H 1.09895600 6.24133800 6.85434600
H -0.24870400 9.82567500 5.20485100
H -1.38696700 8.66960600 5.88949900
H -0.97906900 7.14192800 3.91568500
H -1.71529300 8.70288400 3.47674200
H 0.08238500 6.51883400 2.08052000
H 1.08909700 7.63767200 1.12664300
H -0.68990200 7.84411600 1.14903800
H 0.59792000 10.47777800 3.38494100
H -0.42445200 10.16413500 1.95742400
H 1.34572100 9.92829800 1.86953100
H 0.80125800 4.15428700 1.80184100
H 1.06551600 3.70906800 -0.62650400
H 3.19033700 4.30711400 -1.79022300
H 5.05194800 5.35210300 -0.49390000
H 4.78113400 5.80562200 1.92593400
H 4.58581800 3.29644800 2.98210600
H 6.17760500 1.98998200 4.33757700
H 6.39898600 2.40486600 6.78972600
H 4.96551500 4.14423600 7.87149300
H 3.37457000 5.46155700 6.51868500
C -0.36120700 3.00405800 4.83270300
C 0.92972700 3.75548500 4.55634100
H 1.38721500 3.93975400 5.53496800
H 1.55649900 3.07889600 3.96306300
F -0.08716800 5.00989500 3.74370300
F -0.02746500 1.86277600 5.51173200
F -1.02658200 2.59188200 3.73849700
F -1.23491900 3.65147700 5.63108300

Int-5
SCF (RB3PW91) =	-1809.19416570
E(SCF)+ZPE(0 K)=	-1808.635677
H(298 K)=		-1808.599388
G(298 K)=		-1808.704585
Lowest frequency = 20.2797 cm-1
P 1.91980800 0.37685300 -0.54353600
Li -0.12057200 1.74856800 -0.13378000
N 0.49065700 3.82886100 -0.20982600
N -1.25985900 2.36192200 1.59745800
N -1.99671700 1.15649700 -1.01417900
C 0.55815500 4.39596700 -1.55316000
C 1.81150200 3.88286400 0.41916000
C -0.52238400 4.50831000 0.60180900
C -0.85284200 3.74259700 1.87631100
C -1.06104900 1.49943900 2.75981300
C -2.64287900 2.27959700 1.10634200
C -2.84900900 1.09223900 0.17995300
C -1.96099700 -0.14822300 -1.67681600
C -2.45590100 2.16704500 -1.96354700
C 1.39782100 -0.44645000 -2.07141100
C 0.98475300 -1.78620500 -2.25121600
C 0.45947600 -2.23346400 -3.46343100
C 0.32275900 -1.36783900 -4.55222900
C 0.73866900 -0.03903200 -4.40522100
C 1.27249400 0.40494300 -3.19822900
C 2.34216700 -0.88462800 0.68079900
C 2.84428500 -2.17959500 0.41701000
C 3.13494800 -3.07263400 1.44938600
C 2.97381200 -2.70242800 2.78786100
C 2.53217900 -1.40416000 3.07486300
C 2.22044300 -0.52217300 2.04455500
H 1.28136100 3.82816800 -2.15596800
H 0.87167200 5.45970300 -1.54767500
H -0.42293800 4.33024300 -2.04420100
H 1.80649400 3.36235300 1.38645300
H 2.14504300 4.92796000 0.58174000
H 2.54106400 3.36244500 -0.21458100
H -0.20862200 5.53905600 0.86972900
H -1.42928700 4.61747700 -0.01326800
H -1.62634000 4.29501600 2.44709900
H 0.03383900 3.70825000 2.52519100
H -1.31397100 0.46016200 2.51384400
H -1.67830500 1.81411500 3.62522700
H -0.00503400 1.51751800 3.06175500
H -2.88638800 3.20848900 0.57199900
H -3.36023900 2.21937400 1.94837700
H -2.60134600 0.16357200 0.71514600
H -3.92197000 1.01958100 -0.09446600
H -1.52688500 -0.90017500 -1.00820900
H -1.32897200 -0.09885700 -2.57167700
H -2.97393300 -0.48603700 -1.97379700
H -2.48425200 3.16256800 -1.50066900
H -3.47085000 1.94409300 -2.35121200
H -1.76285900 2.20943400 -2.81597900
H 1.04879500 -2.49436400 -1.42475900
H 0.14119000 -3.27652700 -3.55168900
H -0.09044600 -1.72251900 -5.49962500
H 0.65549000 0.65657500 -5.24587600
H 1.60358800 1.44546900 -3.11006800
H 3.02006700 -2.49225200 -0.61391100
H 3.50236000 -4.07288300 1.20154600
H 3.20015900 -3.40590600 3.59276900
H 2.41426100 -1.08352900 4.11431600
H 1.85405100 0.47933800 2.29014300
C -0.96166800 -3.72174900 0.60491000
C -0.49585800 -2.44223500 1.27433000
F -1.89198400 -3.48379800 -0.33876600
F 0.07751300 -4.33368400 0.01341700
F -1.49942100 -4.58266800 1.48727300
H -0.08852900 -1.75533300 0.51785900
F -1.57529600 -1.84990900 1.90595300
H 0.28836300 -2.67814100 2.00870300
TS-5
SCF (RB3PW91) =	-1809.14900551
E(SCF)+ZPE(0 K)=	-1808.597268
H(298 K)=		-1808.561505
G(298 K)=		-1808.666387
Lowest imaginary frequency = -303.4298 cm-1
P 1.37283800 -0.70689500 -0.85563500
Li -0.62718400 0.86476800 0.65690700
N 0.62810800 2.58048000 1.09657900
N -2.14759300 1.94345600 1.75788200
N -1.98818600 0.94113600 -1.01829400
C 1.48309700 3.07918500 0.02039300
C 1.46111100 2.12877900 2.21238300
C -0.32728500 3.60959500 1.51836800
C -1.44050000 3.05600400 2.39639400
C -2.84105500 1.12123200 2.74714100
C -3.06147800 2.38799400 0.69916000
C -3.24974000 1.32155800 -0.36937400
C -2.16727300 -0.30111200 -1.77411600
C -1.49804600 1.98405900 -1.91726400
C 1.11026800 -1.79300500 -2.30079600
C 0.91971400 -3.17822200 -2.14165500
C 0.65100500 -3.99250600 -3.24096600
C 0.56144100 -3.43823700 -4.52215400
C 0.74787600 -2.06574900 -4.69622200
C 1.02341700 -1.25220300 -3.59400600
C 2.89364900 -1.38258200 -0.11690300
C 3.90687900 -2.00512900 -0.86903200
C 5.07585700 -2.45953500 -0.25885500
C 5.26673700 -2.30284000 1.11730800
C 4.26748400 -1.69117100 1.87795700
C 3.09481400 -1.24143300 1.26980000
H 2.13359600 2.26855200 -0.33624900
H 2.11164400 3.93111900 0.34944000
H 0.86843300 3.41190100 -0.82715800
H 0.85595000 1.63482800 2.98381700
H 2.01558500 2.96810900 2.67875900
H 2.19112400 1.39588400 1.84584900
H 0.17958300 4.43827200 2.05568800
H -0.75779300 4.05729300 0.60922000
H -2.12877300 3.87984300 2.67561700
H -1.01560800 2.68418200 3.33995800
H -3.34274400 0.27789400 2.25702300
H -3.59768100 1.70194000 3.31198900
H -2.11563300 0.69395000 3.45170300
H -2.65954400 3.30165300 0.23946000
H -4.04955700 2.66965400 1.11455900
H -3.66914800 0.41473800 0.09008700
H -3.99457800 1.67290800 -1.11352300
H -2.43424400 -1.12149000 -1.09823300
H -1.23190000 -0.56960000 -2.27935800
H -2.95702400 -0.19924100 -2.54543000
H -1.36750100 2.93498400 -1.38432100
H -2.19072100 2.16135100 -2.76492800
H -0.51837800 1.68684700 -2.31831800
H 0.98187300 -3.61465300 -1.14129400
H 0.50304200 -5.06655800 -3.09811600
H 0.34774700 -4.07742900 -5.38301700
H 0.68486100 -1.62635900 -5.69565200
H 1.17477000 -0.17788200 -3.73478600
H 3.77413600 -2.13811100 -1.94595800
H 5.84798800 -2.94105400 -0.86595400
H 6.18410300 -2.65944800 1.59273600
H 4.39593800 -1.57196100 2.95766500
H 2.31567200 -0.78395900 1.88466800
C -1.61019500 -2.44089500 1.80333300
C -0.26596700 -1.87208700 1.58821000
F -2.58727000 -1.80199400 1.08798100
F -1.62650800 -3.74037600 1.43662700
F -2.09605200 -2.41296000 3.09671600
H 0.43516000 -1.46023900 0.16042700
F -0.31083100 -0.50435500 2.07845500
H 0.44974600 -2.40550900 2.22882400

Int-6
SCF (RB3PW91) =	-1809.16457350
E(SCF)+ZPE(0 K)=	-1808.609417
H(298 K)=		-1808.573240
G(298 K)=		-1808.678531
Lowest frequency = 15.0493 cm-1
P 2.66517800 0.01806900 -1.09748300
Li -1.06177400 1.04401900 0.78786800
N -0.32264500 3.02579900 0.23562900
N -2.94439300 2.05058800 1.17119500
N -2.05973100 0.01403500 -0.79095200
C 0.50851900 3.20274700 -0.95000500
C 0.43207100 3.39651200 1.43460000
C -1.55421200 3.80969000 0.09949400
C -2.60550600 3.47321500 1.14599100
C -3.58584900 1.69414500 2.43468100
C -3.75701400 1.62457500 0.02600700
C -3.45232700 0.18294100 -0.35889300
C -1.65911600 -1.39087500 -0.74777300
C -1.83744600 0.55240400 -2.12938000
C 1.78597700 -0.16028200 -2.70413800
C 1.19676700 -1.35679400 -3.14097800
C 0.50138700 -1.40379200 -4.34986800
C 0.38239600 -0.25731900 -5.13920500
C 0.98235200 0.93354200 -4.72399600
C 1.69117000 0.97689200 -3.52193700
C 2.89883400 -1.71661900 -0.59068700
C 3.95602600 -2.45256900 -1.15064800
C 4.16138100 -3.78285200 -0.78561200
C 3.32609500 -4.38876700 0.15792300
C 2.28151100 -3.66012800 0.72966400
C 2.06452200 -2.33338400 0.35266400
H 1.44220400 2.63569300 -0.83899800
H 0.77748800 4.26572000 -1.11926100
H -0.01209900 2.83050100 -1.84306600
H -0.14479600 3.18157400 2.34227600
H 0.71757700 4.46840800 1.42777400
H 1.34732000 2.79094700 1.48935700
H -1.34337300 4.89949600 0.14338200
H -1.95687500 3.62015700 -0.90783200
H -3.49848100 4.11023800 0.97491400
H -2.22944000 3.74012600 2.14421600
H -3.86492800 0.63405000 2.42981200
H -4.49902700 2.29668200 2.61698100
H -2.87861400 1.83532000 3.26217600
H -3.55373400 2.28310600 -0.82980800
H -4.83907100 1.73241700 0.23819500
H -3.61128400 -0.46319500 0.51729400
H -4.16246500 -0.15769200 -1.14117700
H -1.78861300 -1.78941100 0.26639200
H -0.59695900 -1.47873600 -1.01383200
H -2.24310800 -2.01394600 -1.45564000
H -2.10943000 1.61515600 -2.17598000
H -2.42931200 0.01428900 -2.89744800
H -0.77712600 0.46490600 -2.39629200
H 1.27851100 -2.25757600 -2.52808700
H 0.04304900 -2.34183200 -4.67383100
H -0.16804400 -0.29495300 -6.08268300
H 0.90871100 1.83076300 -5.34412000
H 2.17668800 1.90727000 -3.21431500
H 4.62035700 -1.98276700 -1.88218000
H 4.98310100 -4.34807200 -1.23323300
H 3.49336200 -5.42906500 0.44892600
H 1.62372800 -4.12139400 1.47051300
H 1.23723500 -1.77825600 0.79693200
C -0.89206300 -1.11692400 3.03353700
C -0.24924600 0.12364400 2.53413600
F -2.25825700 -1.12395400 2.91272900
F -0.45352600 -2.19570500 2.32560500
F -0.68330600 -1.43767600 4.35228600
H 1.51937500 0.27505100 -0.29108100
F -0.55985600 1.14447900 3.51352200
H 0.83759300 -0.05221600 2.63431700

TS-6
SCF (RB3PW91) =	-1809.14598180
E(SCF)+ZPE(0 K)=	-1808.592219
H(298 K)=		-1808.556292
G(298 K)=		-1808.659372
Lowest imaginary frequency = -356.8229 cm-1
P 2.89313900 -0.40296700 -0.71432900
Li -0.65540000 0.51750400 1.31914800
N -0.02692700 2.70269200 0.70071000
N -2.57055600 1.42947300 1.60379800
N -1.63639800 -0.43212700 -0.55918300
C 0.72426700 2.83749600 -0.54187300
C 0.73872900 3.30597200 1.79075800
C -1.34677500 3.32723900 0.57293800
C -2.33052700 2.87296100 1.64218500
C -3.15955800 0.95517200 2.85461800
C -3.38609200 1.01350600 0.45581800
C -3.00560800 -0.37432700 -0.03596800
C -1.21082800 -1.82327100 -0.70198700
C -1.52569700 0.23220100 -1.85376000
C 2.14769700 -0.44170100 -2.39576300
C 1.61956700 -1.59414000 -2.99633100
C 1.02733200 -1.52767600 -4.25867000
C 0.95161200 -0.31049900 -4.93888200
C 1.49592600 0.83865900 -4.36033800
C 2.10342400 0.76916100 -3.10599100
C 2.89978200 -2.15968900 -0.23023900
C 3.89610900 -2.99743600 -0.76010600
C 3.94930400 -4.34556600 -0.40788000
C 3.02251000 -4.86997100 0.49799200
C 2.04124400 -4.04065100 1.04350100
C 1.97348000 -2.69489800 0.67725200
H 1.72550200 2.40360100 -0.41454300
H 0.85438300 3.89777600 -0.84428800
H 0.22426100 2.30305700 -1.35943900
H 0.19976400 3.22072600 2.74029500
H 0.95279700 4.37723700 1.59349100
H 1.69159400 2.77298800 1.90957000
H -1.27181800 4.43513500 0.59841500
H -1.74221500 3.07680900 -0.42291200
H -3.27240400 3.45101900 1.53680700
H -1.92868800 3.11313400 2.63707000
H -3.27831000 -0.13547400 2.82232600
H -4.15024400 1.41604300 3.04527000
H -2.48971200 1.18432500 3.69232900
H -3.26370600 1.73851400 -0.36034200
H -4.46410700 1.03041800 0.71077300
H -3.06783300 -1.08235600 0.80313000
H -3.74017000 -0.71076500 -0.79875800
H -1.26506000 -2.33304500 0.26741600
H -0.17049300 -1.85521400 -1.04872600
H -1.83375200 -2.37320600 -1.43786100
H -1.81350100 1.28911200 -1.78354700
H -2.17009200 -0.24421300 -2.62178200
H -0.48802600 0.18674600 -2.20912100
H 1.66494900 -2.55107200 -2.47135700
H 0.61476700 -2.43401900 -4.70957300
H 0.48014000 -0.25944100 -5.92355900
H 1.45798900 1.79241800 -4.89309900
H 2.54770300 1.66943800 -2.67239700
H 4.63344000 -2.59216100 -1.45973400
H 4.72398900 -4.98817600 -0.83440200
H 3.06998000 -5.92463200 0.78140500
H 1.31589300 -4.43736800 1.75812100
H 1.19091800 -2.06856000 1.10850500
C -0.03667500 -0.77364600 3.57558900
C 0.47563400 0.52073600 3.47262600
F -0.89580900 -1.20200600 2.22557800
F 0.84830400 -1.78022200 3.52248600
F -1.00374500 -1.03815800 4.46351900
H 1.71645100 -0.02717900 -0.00900900
F -0.22925500 1.49498800 4.19249600
H 1.55739800 0.64957300 3.51981600

HFC=CFF
SCF (RB3PW91) =	-376.229633107
E(SCF)+ZPE(0 K)=	-376.200296
H(298 K)=		-376.194874
G(298 K)=		-376.228054
Lowest frequency = 232.7980 cm-1
C 3.43008800 -2.18280000 -5.37328600
C 3.67756200 -0.91544200 -5.04810800
F 4.38276600 -3.04471800 -5.67738800
F 2.23310000 -2.72826100 -5.43237600
F 2.67633000 -0.07781600 -4.74677000
H 4.68541300 -0.50178700 -5.01083400

HPPh2
SCF (RB3PW91) =	-804.746586856
E(SCF)+ZPE(0 K)=	-804.554897
H(298 K)=		-804.542901
G(298 K)=		-804.595581
Lowest frequency = 5.5709 cm-1
P 2.41599200 -0.09751700 -1.03083600
C 1.69726500 -0.15180400 -2.72391800
C 0.91693000 -1.21621300 -3.20194100
C 0.40064300 -1.18773800 -4.49728100
C 0.65324800 -0.09511000 -5.33199000
C 1.43067200 0.96685300 -4.86742500
C 1.95635800 0.93384900 -3.57367300
C 2.49051200 -1.87018400 -0.59415600
C 3.51415300 -2.65020100 -1.15821200
C 3.62842900 -4.00499700 -0.85001100
C 2.73226400 -4.59922200 0.04308900
C 1.71835200 -3.83171600 0.61854800
C 1.59341400 -2.47798400 0.29732700
H 0.71575900 -2.07495800 -2.55628200
H -0.20490100 -2.02353200 -4.85807900
H 0.24780100 -0.07549600 -6.34697700
H 1.63841200 1.82103300 -5.51725400
H 2.57927800 1.76087600 -3.22001200
H 4.22594300 -2.19178900 -1.85133500
H 4.42582300 -4.59956500 -1.30350900
H 2.82557500 -5.65986200 0.29006400
H 1.01254200 -4.29012500 1.31633200
H 0.78457800 -1.89171300 0.74154000
H 1.22215900 0.20518500 -0.31823900

TS-7
SCF (RB3PW91) =	-1809.10431170
E(SCF)+ZPE(0 K)=	-1808.548010
H(298 K)=		-1808.512245
G(298 K)=		-1808.615822
Lowest imaginary frequency = -388.4053 cm-1
P 2.34180300 4.63707900 3.51635200
Li 3.09352100 5.79332600 1.50488800
N 4.66718300 7.17104100 1.75367100
N 1.92293400 7.38202300 0.82920100
N 2.86516100 4.82593100 -0.33737800
C 6.01128000 6.74362300 1.37801600
C 4.62238400 7.48475900 3.18320900
C 4.22348800 8.29794500 0.92528400
C 2.73160400 8.57972700 1.06527300
C 0.62393400 7.45342500 1.49372900
C 1.78306200 7.04376200 -0.59296800
C 1.66440800 5.53930400 -0.79693600
C 2.57706900 3.40376100 -0.13944100
C 3.98736500 4.98829300 -1.25530700
C 3.70259400 3.87916300 4.44435600
C 3.65578000 3.53817200 5.81155800
C 4.72172900 2.88442800 6.42659000
C 5.86115000 2.53491400 5.69367300
C 5.91998100 2.84736100 4.33309400
C 4.85754600 3.51315100 3.72188000
C 1.55370000 5.75968300 4.71204100
C 2.27904100 6.47233500 5.69017700
C 1.65566400 7.40438300 6.51936400
C 0.28703300 7.66029800 6.39486100
C -0.44843200 6.96245300 5.43344300
C 0.17229400 6.02281800 4.61020400
H 6.03887300 6.46609600 0.31481100
H 6.29843500 5.86387800 1.97199400
H 6.76828100 7.53586200 1.54779600
H 3.59733100 7.70811800 3.50584400
H 5.27298700 8.34621200 3.43688700
H 4.95168400 6.60813500 3.75795200
H 4.79035300 9.22337300 1.15913900
H 4.45906400 8.05213300 -0.12231700
H 2.45380400 9.41445200 0.39048100
H 2.51784300 8.93073900 2.08485500
H 0.09987300 6.49235600 1.40259700
H -0.01476500 8.25729100 1.07537500
H 0.76511200 7.63347300 2.56740100
H 2.65732900 7.42438700 -1.14039100
H 0.90326400 7.54852600 -1.03841400
H 0.81512200 5.15916300 -0.20958300
H 1.44694700 5.31972900 -1.86256700
H 1.75312000 3.29314600 0.57549800
H 3.46096200 2.89944500 0.27748100
H 2.30677800 2.90148200 -1.09018400
H 4.87610600 4.48558800 -0.84706900
H 4.23679500 6.04926500 -1.39301700
H 3.77486900 4.55601600 -2.25431900
H 2.76569100 3.78602300 6.39481800
H 4.65986800 2.63418700 7.48966800
H 6.69408300 2.01992500 6.17934200
H 6.80247900 2.57695500 3.74603400
H 4.91779000 3.75880100 2.65585800
H 3.35105400 6.29309600 5.80296300
H 2.24654900 7.93875900 7.26916800
H -0.20154000 8.39046900 7.04535300
H -1.52224500 7.14343000 5.32920700
H -0.41279800 5.48244100 3.86322500
C 0.52343000 2.81968700 3.23495800
C -0.88717100 2.29875500 2.95009400
H -1.62460400 3.02271500 3.32158300
H -1.01340300 2.13649400 1.87331300
F -1.08535000 1.08498400 3.60226800
F 0.14120800 4.09708900 2.09494900
F 1.42074400 2.00156200 2.65781200
F 0.62892400 2.73669300 4.60294000


Int-8 (Ph2PCF2CH2F)
SCF (RB3PW91) =	-1181.03534614
E(SCF)+ZPE(0 K)=	-1180.808895
H(298 K)=		-1180.791782
G(298 K)=		-1180.854656
Lowest frequency = 20.2473 cm-1
P 2.09937700 -0.49539200 -1.69480900
C 0.85487600 -1.52366300 -2.55564700
C -0.38092500 -0.99419400 -2.96235100
C -1.26439500 -1.76284800 -3.72071300
C -0.92520300 -3.06339100 -4.09914900
C 0.30829900 -3.59168600 -3.71424300
C 1.19204500 -2.82931200 -2.94986300
C 2.90030800 -1.67679800 -0.54976900
C 2.20179100 -2.67309000 0.15424600
C 2.87286800 -3.49816100 1.05462200
C 4.24710500 -3.33997100 1.26311700
C 4.94934200 -2.35576700 0.56688500
C 4.27855300 -1.52872700 -0.33754800
H -0.66424700 0.02270600 -2.68543000
H -2.22679800 -1.33843500 -4.01820700
H -1.61915900 -3.66223700 -4.69431500
H 0.58711200 -4.60707300 -4.00786200
H 2.15154000 -3.26050700 -2.65342900
H 1.12912000 -2.79989900 -0.00731500
H 2.32161300 -4.26932400 1.59889300
H 4.77042100 -3.98928700 1.96979800
H 6.02352400 -2.23097500 0.72460500
H 4.82787100 -0.75524400 -0.88108500
C 0.99907100 0.38379100 -0.42053900
C 1.76213800 0.93451000 0.77694400
H 1.06937200 1.55422400 1.36973100
H 2.13669700 0.09914400 1.38725300
F 2.82475500 1.70959400 0.35917000
F 0.35917000 1.42139000 -1.05814300
F 0.00763100 -0.41127700 0.09785000
