# Supplementary material for: Selective defluorination of 1,1,1,2-tetrafluoroethane by lithium phosphide reagents
Source: Dalton Trans. 2026 May 1;55(20):7826–30. doi: 10.1039/d6dt00747c (PMC13162326; doi:10.1039/d6dt00747c)
Supplement: DT-055-D6DT00747C-s003 [file DT-055-D6DT00747C-s003.cif]

# Supplementary Information (SI) for Dalton Transactions.
# This journal is © The Royal Society of Chemistry 2026

####################################################################### 
# 
# This file contains crystal structure data downloaded from the 
# Cambridge Structural Database (CSD) hosted by the Cambridge 
# Crystallographic Data Centre (CCDC).
# 
# Full information about CCDC data access policies and citation 
# guidelines are available at http://www.ccdc.cam.ac.uk/access/V1 
# 
# Audit and citation data items may have been added by the CCDC. 
# Please retain this information to preserve the provenance of 
# this file and to allow appropriate attribution of the data. 
# 
#######################################################################

data_3a
_database_code_depnum_ccdc_archive 'CCDC 2536809'
loop_
_audit_author_name
_audit_author_address
'Benedek Stadler'
;University of Oxford
United Kingdom
;
_audit_update_record             
;
2026-03-11 deposited with the CCDC.	2026-04-23 downloaded from the CCDC.
;
_audit_creation_date             2026-03-11
_audit_creation_method           
;
Olex2 1.5
(compiled 2025.07.13 svn.rb7424aed for OlexSys, GUI svn.r7314)
;
_shelx_SHELXL_version_number     2018/3
_chemical_name_common            ?
_chemical_name_systematic        ?
_chemical_formula_moiety         'C22 H19 F3 Mn O2 P'
_chemical_formula_sum            'C22 H19 F3 Mn O2 P'
_chemical_formula_weight         458.28
_chemical_melting_point          ?
_chemical_oxdiff_formula         'C22 H19 F3 Mn O2 P'
_chemical_oxdiff_usercomment     HRW207
loop_
_atom_type_symbol
_atom_type_description
_atom_type_scat_dispersion_real
_atom_type_scat_dispersion_imag
_atom_type_scat_source
C C 0.0033 0.0016 'International Tables Vol C Tables 4.2.6.8 and 6.1.1.4'
H H 0.0000 0.0000 'International Tables Vol C Tables 4.2.6.8 and 6.1.1.4'
O O 0.0106 0.0060 'International Tables Vol C Tables 4.2.6.8 and 6.1.1.4'
F F 0.0171 0.0103 'International Tables Vol C Tables 4.2.6.8 and 6.1.1.4'
P P 0.1023 0.0942 'International Tables Vol C Tables 4.2.6.8 and 6.1.1.4'
Mn Mn 0.3368 0.7283 'International Tables Vol C Tables 4.2.6.8 and 6.1.1.4'

_shelx_space_group_comment       
;
The symmetry employed for this shelxl refinement is uniquely defined
by the following loop, which should always be used as a source of
symmetry information in preference to the above space-group names.
They are only intended as comments.
;
_space_group_crystal_system      monoclinic
_space_group_IT_number           14
_space_group_name_H-M_alt        'P 1 21/c 1'
_space_group_name_Hall           '-P 2ybc'
loop_
_space_group_symop_operation_xyz
'x, y, z'
'-x, y+1/2, -z+1/2'
'-x, -y, -z'
'x, -y-1/2, z-1/2'

_cell_length_a                   9.36076(14)
_cell_length_b                   13.91716(19)
_cell_length_c                   16.2618(3)
_cell_angle_alpha                90.0
_cell_angle_beta                 106.1445(17)
_cell_angle_gamma                90.0
_cell_volume                     2034.97(5)
_cell_formula_units_Z            4
_cell_measurement_reflns_used    14460
_cell_measurement_temperature    173.05(10)
_cell_measurement_theta_max      29.3380
_cell_measurement_theta_min      2.7110
_cell_oxdiff_angle_alpha         89.9981(19)
_cell_oxdiff_angle_beta          106.147(2)
_cell_oxdiff_angle_gamma         90.0080(18)
_cell_oxdiff_length_a            9.3594(2)
_cell_oxdiff_length_b            13.9167(3)
_cell_oxdiff_length_c            16.2650(4)
_cell_oxdiff_measurement_reflns_used 14460
_cell_oxdiff_volume              2034.97(8)
_shelx_estimated_absorpt_T_max   0.877
_shelx_estimated_absorpt_T_min   0.750
_exptl_absorpt_coefficient_mu    0.770
_exptl_absorpt_correction_T_max  0.906
_exptl_absorpt_correction_T_min  0.791
_exptl_absorpt_correction_type   analytical
_exptl_absorpt_process_details   
;
CrysAlisPro 1.171.44.85 (Rigaku Oxford Diffraction, 2024)
Analytical numeric absorption correction using a multifaceted crystal
model based on expressions derived by R.C. Clark & J.S. Reid.
(Clark, R. C. & Reid, J. S. (1995). Acta Cryst. A51, 887-897)
Empirical absorption correction using spherical harmonics,
implemented in SCALE3 ABSPACK scaling algorithm.
;
_exptl_absorpt_special_details   ?
_exptl_crystal_colour            'clear yellow'
_exptl_crystal_density_diffrn    1.496
_exptl_crystal_density_meas      ?
_exptl_crystal_density_method    ?
_exptl_crystal_description       'column '
_exptl_crystal_F_000             936
loop_
_exptl_crystal_face_index_h
_exptl_crystal_face_index_k
_exptl_crystal_face_index_l
_exptl_crystal_face_perp_dist
2 2 -1 0.1474
1 2 2 0.1429
0 1 2 0.1076
0 -1 -2 0.1043
0 0 1 0.0990
0 0 -1 0.0760
0 1 1 0.1110
-2 -1 2 0.2027
-1 1 2 0.1569
-1 0 1 0.1895
1 -2 -2 0.1828
-2 1 2 0.1846
0 1 0 0.1159
-2 2 1 0.1745
-2 0 1 0.2004
0 2 -1 0.0984
1 -2 1 0.1625
2 0 -1 0.1954
0 -2 1 0.1175
-1 2 -2 0.1098
-1 0 0 0.1954
0 -1 2 0.0986
2 -2 5 0.1100
-1 -1 2 0.1726
-1 0 2 0.1635
-1 0 -5 0.0787
9 -9 -17 0.1876
1 0 -1 0.1931
-1 -1 5 0.1212
-3 5 3 0.1708
-1 5 -5 0.0807

_exptl_crystal_size_max          0.396
_exptl_crystal_size_mid          0.261
_exptl_crystal_size_min          0.175
loop_
_exptl_oxdiff_crystal_face_indexfrac_h
_exptl_oxdiff_crystal_face_indexfrac_k
_exptl_oxdiff_crystal_face_indexfrac_l
_exptl_oxdiff_crystal_face_x
_exptl_oxdiff_crystal_face_y
_exptl_oxdiff_crystal_face_z
1.9959 1.9969 -0.9982 0.0141 0.0234 0.1803
0.9981 1.9948 1.9946 0.0387 0.1313 0.0999
0.0001 0.9967 1.9950 0.0341 0.0973 0.0126
-0.0001 -0.9967 -1.9950 -0.0341 -0.0973 -0.0126
0.0001 -0.0006 0.9975 -0.0050 0.0446 -0.0058
-0.0001 0.0006 -0.9975 0.0050 -0.0446 0.0058
0.0000 0.9973 0.9975 0.0390 0.0526 0.0184
-1.9959 -0.9996 1.9957 0.0250 0.0292 -0.1618
-0.9980 0.9965 1.9954 0.0735 0.0712 -0.0503
-0.9980 -0.0008 0.9979 0.0345 0.0186 -0.0688
0.9981 -1.9945 -1.9954 -0.1175 -0.0792 0.0261
-1.9962 0.9964 1.9958 0.1130 0.0452 -0.1133
-0.0001 0.9980 0.0000 0.0440 0.0080 0.0242
-1.9964 1.9949 0.9983 0.1619 0.0086 -0.0833
-1.9962 -0.0010 0.9983 0.0739 -0.0074 -0.1318
-0.0004 1.9965 -0.9974 0.0929 -0.0287 0.0543
0.9985 -1.9964 0.9970 -0.1324 0.0547 0.0087
1.9962 0.0010 -0.9983 -0.0739 0.0074 0.1318
0.0004 -1.9965 0.9974 -0.0929 0.0287 -0.0543
-0.9986 1.9970 -1.9945 0.1373 -0.0993 -0.0029
-0.9981 -0.0002 0.0004 0.0394 -0.0260 -0.0630
0.0004 -0.9992 1.9949 -0.0539 0.0813 -0.0358
1.9972 -1.9987 4.9865 -0.1916 0.2593 0.0485
-0.9978 -0.9994 1.9953 -0.0145 0.0553 -0.0988
-0.9979 -0.0014 1.9953 0.0295 0.0633 -0.0746
-0.9988 0.0030 -4.9870 0.0642 -0.2492 -0.0340
8.9823 -8.9694 -16.9608 -0.6667 -0.5966 0.4473
0.9980 0.0008 -0.9979 -0.0345 -0.0186 0.0688
-0.9974 -1.0013 4.9877 -0.0293 0.1892 -0.1162
-2.9947 4.9874 2.9937 0.3234 0.0958 -0.0852
-0.9994 4.9927 -4.9868 0.2842 -0.2093 0.0872

_exptl_transmission_factor_max   ?
_exptl_transmission_factor_min   ?
_diffrn_reflns_av_R_equivalents  0.0309
_diffrn_reflns_av_unetI/netI     0.0240
_diffrn_reflns_Laue_measured_fraction_full 0.999
_diffrn_reflns_Laue_measured_fraction_max 0.921
_diffrn_reflns_limit_h_max       12
_diffrn_reflns_limit_h_min       -12
_diffrn_reflns_limit_k_max       18
_diffrn_reflns_limit_k_min       -17
_diffrn_reflns_limit_l_max       20
_diffrn_reflns_limit_l_min       -22
_diffrn_reflns_number            31356
_diffrn_reflns_point_group_measured_fraction_full 0.999
_diffrn_reflns_point_group_measured_fraction_max 0.921
_diffrn_reflns_theta_full        25.242
_diffrn_reflns_theta_max         29.426
_diffrn_reflns_theta_min         2.608
_diffrn_ambient_environment      N~2~
_diffrn_ambient_temperature      173.05(10)
_diffrn_detector                 'CCD plate'
_diffrn_detector_area_resol_mean 16.0382
_diffrn_detector_type            Eos
_diffrn_measured_fraction_theta_full 0.999
_diffrn_measured_fraction_theta_max 0.921
_diffrn_measurement_details      
;
List of Runs (angles in degrees, time in seconds):

  # Type    Start    End  Width  t~exp~   \w     \q     \k     \f   Frames
#--------------------------------------------------------------------------
  1  \w      6.00  84.00   1.00   10.18    --   17.11  57.00  30.00   78
  2  \w     59.00  84.00   1.00   10.18    --   17.11  57.00  60.00   25
  3  \w      9.00  85.00   1.00   10.18    --   17.11  37.00 150.00   76
  4  \w    -19.00   9.00   1.00   10.18    --  -15.86 -99.00 150.00   28
  5  \w     -4.00  84.00   1.00   10.18    --   17.11  77.00 -90.00   88
  6  \w    -41.00  33.00   1.00   10.18    --   17.11 -57.00 120.00   74
  7  \w    -24.00  56.00   1.00   10.18    --   17.11 -99.00 -30.00   80
  8  \w    -20.00  56.00   1.00   10.18    --   17.11 -99.00-120.00   76
  9  \w    -85.00   2.00   1.00   10.18    --  -15.86 -37.00 150.00   87
 10  \w    -68.00   6.00   1.00   10.18    --  -15.86 122.00  13.17   74
;
_diffrn_measurement_device       'four-circle diffractometer'
_diffrn_measurement_device_type  'Xcalibur, Eos'
_diffrn_measurement_method       '\w scans'
_diffrn_orient_matrix_type       
'CrysAlisPro convention (1999,Acta A55,543-557)'
_diffrn_orient_matrix_UB_11      -0.0395187000
_diffrn_orient_matrix_UB_12      0.0440795000
_diffrn_orient_matrix_UB_13      -0.0049302000
_diffrn_orient_matrix_UB_21      0.0260904000
_diffrn_orient_matrix_UB_22      0.0080084000
_diffrn_orient_matrix_UB_23      0.0447565000
_diffrn_orient_matrix_UB_31      0.0631059000
_diffrn_orient_matrix_UB_32      0.0243014000
_diffrn_orient_matrix_UB_33      -0.0058061000
_diffrn_oxdiff_digest_od_ed      
;

;
_diffrn_radiation_monochromator  graphite
_diffrn_radiation_probe          x-ray
_diffrn_radiation_type           'Mo K\a'
_diffrn_radiation_wavelength     0.71073
_diffrn_source                   'fine-focus sealed X-ray tube'
_diffrn_source_type              'Enhance (Mo) X-ray Source'
_reflns_Friedel_coverage         0.000
_reflns_Friedel_fraction_full    .
_reflns_Friedel_fraction_max     .
_reflns_number_gt                4354
_reflns_number_total             5188
_reflns_odcompleteness_completeness 99.93
_reflns_odcompleteness_iscentric 1
_reflns_odcompleteness_theta     26.32
_reflns_special_details          
;
 Reflections were merged by SHELXL according to the crystal
 class for the calculation of statistics and refinement.
 
 _reflns_Friedel_fraction is defined as the number of unique
 Friedel pairs measured divided by the number that would be
 possible theoretically, ignoring centric projections and
 systematic absences.
;
_reflns_threshold_expression     'I > 2\s(I)'
_computing_cell_refinement       'CrysAlisPro 1.171.44.85 (Rigaku OD, 2024)'
_computing_data_collection       
'CrysAlisPro system (CCD 38.46 (release 23-01-2017))'
_computing_data_reduction        'CrysAlisPro 1.171.44.85 (Rigaku OD, 2024)'
_computing_molecular_graphics    'Olex2 1.5 (Dolomanov et al., 2009)'
_computing_publication_material  'Olex2 1.5 (Dolomanov et al., 2009)'
_computing_structure_refinement  'SHELXL 2018/3 (Sheldrick, 2015)'
_computing_structure_solution    'SHELXT 2018/2 (Sheldrick, 2018)'
_refine_diff_density_max         0.298
_refine_diff_density_min         -0.301
_refine_diff_density_rms         0.055
_refine_ls_extinction_coef       .
_refine_ls_extinction_method     none
_refine_ls_goodness_of_fit_ref   1.053
_refine_ls_hydrogen_treatment    constr
_refine_ls_matrix_type           full
_refine_ls_number_parameters     263
_refine_ls_number_reflns         5188
_refine_ls_number_restraints     0
_refine_ls_R_factor_all          0.0418
_refine_ls_R_factor_gt           0.0305
_refine_ls_restrained_S_all      1.053
_refine_ls_shift/su_max          0.001
_refine_ls_shift/su_mean         0.000
_refine_ls_structure_factor_coef Fsqd
_refine_ls_weighting_details     
'w=1/[\s^2^(Fo^2^)+(0.0298P)^2^+1.0191P] where P=(Fo^2^+2Fc^2^)/3'
_refine_ls_weighting_scheme      calc
_refine_ls_wR_factor_gt          0.0695
_refine_ls_wR_factor_ref         0.0752
_refine_special_details          ?
_olex2_refinement_description    
;
1.a Secondary CH2 refined with riding coordinates:
 C1(H1A,H1B)
1.b Aromatic/amide H refined with riding coordinates:
 C4(H4), C5(H5), C6(H6), C7(H7), C8(H8), C10(H10), C11(H11), C12(H12),
 C13(H13), C14(H14), C18(H18), C19(H19), C20(H20), C21(H21)
1.c Idealised Me refined as rotating group:
 C22(H22A,H22B,H22C)
;
_atom_sites_solution_hydrogens   geom
_atom_sites_solution_primary     dual
_atom_sites_solution_secondary   ?
loop_
_atom_site_label
_atom_site_type_symbol
_atom_site_fract_x
_atom_site_fract_y
_atom_site_fract_z
_atom_site_U_iso_or_equiv
_atom_site_adp_type
_atom_site_occupancy
_atom_site_site_symmetry_order
_atom_site_calc_flag
_atom_site_refinement_flags_posn
_atom_site_refinement_flags_adp
_atom_site_refinement_flags_occupancy
_atom_site_disorder_assembly
_atom_site_disorder_group
C1 C 0.79408(18) 0.59296(11) 0.58255(10) 0.0253(3) Uani 1 1 d . . . . .
H1A H 0.724343 0.541403 0.554891 0.030 Uiso 1 1 calc R U . . .
H1B H 0.895970 0.566757 0.593437 0.030 Uiso 1 1 calc R U . . .
F1 F 0.62567(13) 0.63325(9) 0.66169(7) 0.0463(3) Uani 1 1 d . . . . .
Mn1 Mn 0.56424(2) 0.77597(2) 0.46581(2) 0.01999(7) Uani 1 1 d . . . . .
O1 O 0.57813(14) 0.85222(9) 0.63595(8) 0.0379(3) Uani 1 1 d . . . . .
P1 P 0.77440(4) 0.69320(3) 0.50456(2) 0.01960(9) Uani 1 1 d . . . . .
C2 C 0.7678(2) 0.61432(13) 0.66706(11) 0.0320(4) Uani 1 1 d . . . . .
F2 F 0.84598(16) 0.68881(10) 0.70722(7) 0.0582(3) Uani 1 1 d . . . . .
O2 O 0.38948(15) 0.60853(9) 0.48630(9) 0.0418(3) Uani 1 1 d . . . . .
C3 C 0.94993(17) 0.75802(11) 0.54805(10) 0.0232(3) Uani 1 1 d . . . . .
F3 F 0.80402(15) 0.53910(9) 0.72037(7) 0.0549(3) Uani 1 1 d . . . . .
C4 C 0.94647(18) 0.85580(12) 0.56403(11) 0.0294(3) Uani 1 1 d . . . . .
H4 H 0.853809 0.888557 0.550562 0.035 Uiso 1 1 calc R U . . .
C5 C 1.0772(2) 0.90633(13) 0.59955(12) 0.0371(4) Uani 1 1 d . . . . .
H5 H 1.073396 0.973276 0.610172 0.044 Uiso 1 1 calc R U . . .
C6 C 1.2120(2) 0.85963(14) 0.61936(12) 0.0368(4) Uani 1 1 d . . . . .
H6 H 1.301178 0.894230 0.643897 0.044 Uiso 1 1 calc R U . . .
C7 C 1.21762(19) 0.76236(14) 0.60353(12) 0.0354(4) Uani 1 1 d . . . . .
H7 H 1.310865 0.730309 0.616982 0.042 Uiso 1 1 calc R U . . .
C8 C 1.08805(18) 0.71132(12) 0.56817(11) 0.0299(3) Uani 1 1 d . . . . .
H8 H 1.092779 0.644442 0.557506 0.036 Uiso 1 1 calc R U . . .
C9 C 0.80532(17) 0.62345(10) 0.41532(9) 0.0220(3) Uani 1 1 d . . . . .
C10 C 0.70800(19) 0.54785(11) 0.38186(10) 0.0281(3) Uani 1 1 d . . . . .
H10 H 0.633496 0.530385 0.408562 0.034 Uiso 1 1 calc R U . . .
C11 C 0.7194(2) 0.49835(12) 0.31024(11) 0.0327(4) Uani 1 1 d . . . . .
H11 H 0.653657 0.446570 0.288435 0.039 Uiso 1 1 calc R U . . .
C12 C 0.8262(2) 0.52403(13) 0.27028(11) 0.0334(4) Uani 1 1 d . . . . .
H12 H 0.834450 0.489563 0.221378 0.040 Uiso 1 1 calc R U . . .
C13 C 0.9207(2) 0.59961(13) 0.30145(11) 0.0343(4) Uani 1 1 d . . . . .
H13 H 0.992876 0.617988 0.273358 0.041 Uiso 1 1 calc R U . . .
C14 C 0.91071(18) 0.64915(12) 0.37395(10) 0.0294(3) Uani 1 1 d . . . . .
H14 H 0.976618 0.700994 0.395291 0.035 Uiso 1 1 calc R U . . .
C15 C 0.57741(17) 0.82032(11) 0.57041(11) 0.0254(3) Uani 1 1 d . . . . .
C16 C 0.46225(18) 0.67414(11) 0.48032(10) 0.0261(3) Uani 1 1 d . . . . .
C17 C 0.38885(19) 0.81163(13) 0.35413(11) 0.0311(4) Uani 1 1 d . . . . .
C18 C 0.5138(2) 0.77778(13) 0.32921(10) 0.0322(4) Uani 1 1 d . . . . .
H18 H 0.516269 0.722564 0.295290 0.039 Uiso 1 1 calc R U . . .
C19 C 0.6337(2) 0.84091(14) 0.36389(11) 0.0359(4) Uani 1 1 d . . . . .
H19 H 0.730841 0.835331 0.357031 0.043 Uiso 1 1 calc R U . . .
C20 C 0.5857(2) 0.91284(12) 0.40991(12) 0.0365(4) Uani 1 1 d . . . . .
H20 H 0.643976 0.964525 0.439674 0.044 Uiso 1 1 calc R U . . .
C21 C 0.4349(2) 0.89477(12) 0.40416(11) 0.0342(4) Uani 1 1 d . . . . .
H21 H 0.374313 0.932449 0.429796 0.041 Uiso 1 1 calc R U . . .
C22 C 0.2350(2) 0.77098(18) 0.32911(15) 0.0537(6) Uani 1 1 d . . . . .
H22A H 0.240150 0.700967 0.324163 0.081 Uiso 1 1 calc R U . . .
H22B H 0.179012 0.798077 0.273945 0.081 Uiso 1 1 calc R U . . .
H22C H 0.185048 0.787244 0.372827 0.081 Uiso 1 1 calc R U . . .

loop_
_atom_site_aniso_label
_atom_site_aniso_U_11
_atom_site_aniso_U_22
_atom_site_aniso_U_33
_atom_site_aniso_U_23
_atom_site_aniso_U_13
_atom_site_aniso_U_12
C1 0.0331(8) 0.0206(7) 0.0231(8) 0.0023(6) 0.0092(6) 0.0002(6)
F1 0.0478(6) 0.0635(8) 0.0341(6) 0.0128(5) 0.0224(5) 0.0151(6)
Mn1 0.02250(12) 0.01789(12) 0.02013(12) 0.00129(8) 0.00683(9) -0.00259(8)
O1 0.0403(7) 0.0424(7) 0.0321(7) -0.0135(6) 0.0119(5) -0.0017(6)
P1 0.02347(19) 0.01738(18) 0.01874(18) -0.00103(14) 0.00718(15) -0.00267(14)
C2 0.0404(9) 0.0331(9) 0.0232(8) 0.0053(7) 0.0099(7) 0.0033(7)
F2 0.0777(9) 0.0670(8) 0.0308(6) -0.0192(6) 0.0163(6) -0.0241(7)
O2 0.0468(8) 0.0331(7) 0.0455(8) 0.0015(6) 0.0131(6) -0.0184(6)
C3 0.0242(7) 0.0244(7) 0.0216(7) -0.0016(6) 0.0071(6) -0.0042(6)
F3 0.0783(9) 0.0572(8) 0.0354(6) 0.0266(6) 0.0261(6) 0.0264(7)
C4 0.0284(8) 0.0255(8) 0.0339(9) -0.0031(7) 0.0081(7) -0.0033(6)
C5 0.0392(10) 0.0267(9) 0.0443(11) -0.0049(8) 0.0100(8) -0.0106(7)
C6 0.0287(9) 0.0420(10) 0.0378(10) -0.0013(8) 0.0060(7) -0.0139(8)
C7 0.0255(8) 0.0422(10) 0.0369(10) 0.0001(8) 0.0062(7) -0.0013(7)
C8 0.0286(8) 0.0300(8) 0.0305(9) -0.0024(7) 0.0070(7) 0.0001(7)
C9 0.0277(7) 0.0192(7) 0.0191(7) 0.0005(5) 0.0067(6) 0.0016(6)
C10 0.0358(9) 0.0240(8) 0.0248(8) -0.0009(6) 0.0088(7) -0.0046(7)
C11 0.0434(10) 0.0251(8) 0.0271(8) -0.0053(7) 0.0059(7) -0.0031(7)
C12 0.0418(10) 0.0340(9) 0.0233(8) -0.0065(7) 0.0074(7) 0.0066(7)
C13 0.0360(9) 0.0418(10) 0.0291(9) -0.0054(7) 0.0159(7) 0.0003(8)
C14 0.0315(8) 0.0316(9) 0.0274(8) -0.0057(7) 0.0119(7) -0.0055(7)
C15 0.0225(7) 0.0225(7) 0.0307(8) 0.0004(6) 0.0069(6) -0.0019(6)
C16 0.0297(8) 0.0261(8) 0.0225(8) 0.0002(6) 0.0073(6) -0.0032(6)
C17 0.0303(8) 0.0341(9) 0.0256(8) 0.0098(7) 0.0022(7) -0.0003(7)
C18 0.0438(10) 0.0332(9) 0.0191(8) 0.0064(6) 0.0081(7) 0.0049(7)
C19 0.0337(9) 0.0430(10) 0.0339(9) 0.0179(8) 0.0142(7) 0.0013(8)
C20 0.0441(10) 0.0242(8) 0.0374(10) 0.0107(7) 0.0049(8) -0.0077(7)
C21 0.0408(10) 0.0281(8) 0.0332(9) 0.0073(7) 0.0097(8) 0.0097(7)
C22 0.0355(10) 0.0684(15) 0.0473(12) 0.0145(11) -0.0049(9) -0.0116(10)

_geom_special_details            
;
 All esds (except the esd in the dihedral angle between two l.s. planes)
 are estimated using the full covariance matrix.  The cell esds are taken
 into account individually in the estimation of esds in distances, angles
 and torsion angles; correlations between esds in cell parameters are only
 used when they are defined by crystal symmetry.  An approximate (isotropic)
 treatment of cell esds is used for estimating esds involving l.s. planes.
;
loop_
_geom_bond_atom_site_label_1
_geom_bond_atom_site_label_2
_geom_bond_distance
_geom_bond_site_symmetry_2
_geom_bond_publ_flag
C1 H1A 0.9900 . ?
C1 H1B 0.9900 . ?
C1 P1 1.8597(15) . ?
C1 C2 1.492(2) . ?
F1 C2 1.335(2) . ?
Mn1 P1 2.2147(4) . ?
Mn1 C15 1.7813(17) . ?
Mn1 C16 1.7609(16) . ?
Mn1 C17 2.1405(16) . ?
Mn1 C18 2.1388(16) . ?
Mn1 C19 2.1412(16) . ?
Mn1 C20 2.1439(16) . ?
Mn1 C21 2.1281(17) . ?
O1 C15 1.153(2) . ?
P1 C3 1.8351(16) . ?
P1 C9 1.8346(15) . ?
C2 F2 1.331(2) . ?
C2 F3 1.3413(19) . ?
O2 C16 1.1594(19) . ?
C3 C4 1.387(2) . ?
C3 C8 1.402(2) . ?
C4 H4 0.9500 . ?
C4 C5 1.390(2) . ?
C5 H5 0.9500 . ?
C5 C6 1.376(3) . ?
C6 H6 0.9500 . ?
C6 C7 1.382(3) . ?
C7 H7 0.9500 . ?
C7 C8 1.385(2) . ?
C8 H8 0.9500 . ?
C9 C10 1.399(2) . ?
C9 C14 1.387(2) . ?
C10 H10 0.9500 . ?
C10 C11 1.382(2) . ?
C11 H11 0.9500 . ?
C11 C12 1.382(2) . ?
C12 H12 0.9500 . ?
C12 C13 1.377(3) . ?
C13 H13 0.9500 . ?
C13 C14 1.391(2) . ?
C14 H14 0.9500 . ?
C17 C18 1.420(2) . ?
C17 C21 1.411(3) . ?
C17 C22 1.494(3) . ?
C18 H18 0.9500 . ?
C18 C19 1.413(3) . ?
C19 H19 0.9500 . ?
C19 C20 1.397(3) . ?
C20 H20 0.9500 . ?
C20 C21 1.411(3) . ?
C21 H21 0.9500 . ?
C22 H22A 0.9800 . ?
C22 H22B 0.9800 . ?
C22 H22C 0.9800 . ?

loop_
_geom_angle_atom_site_label_1
_geom_angle_atom_site_label_2
_geom_angle_atom_site_label_3
_geom_angle
_geom_angle_site_symmetry_1
_geom_angle_site_symmetry_3
_geom_angle_publ_flag
H1A C1 H1B 107.2 . . ?
P1 C1 H1A 107.8 . . ?
P1 C1 H1B 107.8 . . ?
C2 C1 H1A 107.8 . . ?
C2 C1 H1B 107.8 . . ?
C2 C1 P1 117.93(11) . . ?
C15 Mn1 P1 95.07(5) . . ?
C15 Mn1 C17 124.26(7) . . ?
C15 Mn1 C18 157.57(7) . . ?
C15 Mn1 C19 129.61(7) . . ?
C15 Mn1 C20 96.16(7) . . ?
C15 Mn1 C21 93.44(7) . . ?
C16 Mn1 P1 90.86(5) . . ?
C16 Mn1 C15 92.69(7) . . ?
C16 Mn1 C17 89.07(7) . . ?
C16 Mn1 C18 100.21(7) . . ?
C16 Mn1 C19 137.39(8) . . ?
C16 Mn1 C20 152.88(7) . . ?
C16 Mn1 C21 115.46(7) . . ?
C17 Mn1 P1 140.63(5) . . ?
C17 Mn1 C19 64.64(7) . . ?
C17 Mn1 C20 64.82(7) . . ?
C18 Mn1 P1 102.94(5) . . ?
C18 Mn1 C17 38.76(7) . . ?
C18 Mn1 C19 38.57(7) . . ?
C18 Mn1 C20 64.46(7) . . ?
C19 Mn1 P1 90.17(5) . . ?
C19 Mn1 C20 38.05(7) . . ?
C20 Mn1 P1 113.72(5) . . ?
C21 Mn1 P1 151.88(5) . . ?
C21 Mn1 C17 38.61(7) . . ?
C21 Mn1 C18 64.48(7) . . ?
C21 Mn1 C19 64.07(7) . . ?
C21 Mn1 C20 38.56(7) . . ?
C1 P1 Mn1 119.73(5) . . ?
C3 P1 C1 101.40(7) . . ?
C3 P1 Mn1 118.90(5) . . ?
C9 P1 C1 97.76(7) . . ?
C9 P1 Mn1 111.91(5) . . ?
C9 P1 C3 104.11(7) . . ?
F1 C2 C1 113.31(14) . . ?
F1 C2 F3 105.33(14) . . ?
F2 C2 C1 113.47(14) . . ?
F2 C2 F1 106.28(15) . . ?
F2 C2 F3 106.56(14) . . ?
F3 C2 C1 111.30(14) . . ?
C4 C3 P1 119.30(12) . . ?
C4 C3 C8 118.62(15) . . ?
C8 C3 P1 122.05(12) . . ?
C3 C4 H4 119.7 . . ?
C3 C4 C5 120.69(16) . . ?
C5 C4 H4 119.7 . . ?
C4 C5 H5 119.9 . . ?
C6 C5 C4 120.16(17) . . ?
C6 C5 H5 119.9 . . ?
C5 C6 H6 120.0 . . ?
C5 C6 C7 119.94(16) . . ?
C7 C6 H6 120.0 . . ?
C6 C7 H7 119.8 . . ?
C6 C7 C8 120.37(17) . . ?
C8 C7 H7 119.8 . . ?
C3 C8 H8 119.9 . . ?
C7 C8 C3 120.22(16) . . ?
C7 C8 H8 119.9 . . ?
C10 C9 P1 118.47(12) . . ?
C14 C9 P1 122.49(12) . . ?
C14 C9 C10 118.65(14) . . ?
C9 C10 H10 119.7 . . ?
C11 C10 C9 120.53(16) . . ?
C11 C10 H10 119.7 . . ?
C10 C11 H11 119.9 . . ?
C10 C11 C12 120.17(16) . . ?
C12 C11 H11 119.9 . . ?
C11 C12 H12 120.0 . . ?
C13 C12 C11 119.92(16) . . ?
C13 C12 H12 120.0 . . ?
C12 C13 H13 119.9 . . ?
C12 C13 C14 120.20(16) . . ?
C14 C13 H13 119.9 . . ?
C9 C14 C13 120.51(15) . . ?
C9 C14 H14 119.7 . . ?
C13 C14 H14 119.7 . . ?
O1 C15 Mn1 175.81(15) . . ?
O2 C16 Mn1 176.56(15) . . ?
C18 C17 Mn1 70.55(9) . . ?
C18 C17 C22 127.17(18) . . ?
C21 C17 Mn1 70.22(10) . . ?
C21 C17 C18 107.00(15) . . ?
C21 C17 C22 125.76(18) . . ?
C22 C17 Mn1 126.65(13) . . ?
Mn1 C18 H18 124.0 . . ?
C17 C18 Mn1 70.68(9) . . ?
C17 C18 H18 126.1 . . ?
C19 C18 Mn1 70.81(10) . . ?
C19 C18 C17 107.78(16) . . ?
C19 C18 H18 126.1 . . ?
Mn1 C19 H19 124.3 . . ?
C18 C19 Mn1 70.62(9) . . ?
C18 C19 H19 125.6 . . ?
C20 C19 Mn1 71.08(10) . . ?
C20 C19 C18 108.75(16) . . ?
C20 C19 H19 125.6 . . ?
Mn1 C20 H20 124.4 . . ?
C19 C20 Mn1 70.87(10) . . ?
C19 C20 H20 126.2 . . ?
C19 C20 C21 107.54(16) . . ?
C21 C20 Mn1 70.11(9) . . ?
C21 C20 H20 126.2 . . ?
Mn1 C21 H21 123.6 . . ?
C17 C21 Mn1 71.17(10) . . ?
C17 C21 H21 125.5 . . ?
C20 C21 Mn1 71.33(10) . . ?
C20 C21 C17 108.92(16) . . ?
C20 C21 H21 125.5 . . ?
C17 C22 H22A 109.5 . . ?
C17 C22 H22B 109.5 . . ?
C17 C22 H22C 109.5 . . ?
H22A C22 H22B 109.5 . . ?
H22A C22 H22C 109.5 . . ?
H22B C22 H22C 109.5 . . ?

loop_
_geom_torsion_atom_site_label_1
_geom_torsion_atom_site_label_2
_geom_torsion_atom_site_label_3
_geom_torsion_atom_site_label_4
_geom_torsion
_geom_torsion_site_symmetry_1
_geom_torsion_site_symmetry_2
_geom_torsion_site_symmetry_3
_geom_torsion_site_symmetry_4
_geom_torsion_publ_flag
C1 P1 C3 C4 -126.98(13) . . . . ?
C1 P1 C3 C8 51.09(15) . . . . ?
C1 P1 C9 C10 60.19(13) . . . . ?
C1 P1 C9 C14 -126.99(14) . . . . ?
Mn1 P1 C3 C4 6.58(15) . . . . ?
Mn1 P1 C3 C8 -175.34(11) . . . . ?
Mn1 P1 C9 C10 -66.27(13) . . . . ?
Mn1 P1 C9 C14 106.55(13) . . . . ?
Mn1 C17 C18 C19 -61.43(11) . . . . ?
Mn1 C17 C21 C20 61.68(12) . . . . ?
Mn1 C18 C19 C20 -61.17(12) . . . . ?
Mn1 C19 C20 C21 -60.84(12) . . . . ?
Mn1 C20 C21 C17 -61.58(12) . . . . ?
P1 C1 C2 F1 69.37(18) . . . . ?
P1 C1 C2 F2 -51.95(19) . . . . ?
P1 C1 C2 F3 -172.14(12) . . . . ?
P1 C3 C4 C5 177.90(14) . . . . ?
P1 C3 C8 C7 -177.86(13) . . . . ?
P1 C9 C10 C11 174.69(13) . . . . ?
P1 C9 C14 C13 -173.80(13) . . . . ?
C2 C1 P1 Mn1 -55.49(14) . . . . ?
C2 C1 P1 C3 77.58(14) . . . . ?
C2 C1 P1 C9 -176.25(13) . . . . ?
C3 P1 C9 C10 164.07(12) . . . . ?
C3 P1 C9 C14 -23.11(15) . . . . ?
C3 C4 C5 C6 0.0(3) . . . . ?
C4 C3 C8 C7 0.2(2) . . . . ?
C4 C5 C6 C7 0.3(3) . . . . ?
C5 C6 C7 C8 -0.3(3) . . . . ?
C6 C7 C8 C3 0.0(3) . . . . ?
C8 C3 C4 C5 -0.2(3) . . . . ?
C9 P1 C3 C4 131.90(13) . . . . ?
C9 P1 C3 C8 -50.02(15) . . . . ?
C9 C10 C11 C12 -0.8(3) . . . . ?
C10 C9 C14 C13 -1.0(2) . . . . ?
C10 C11 C12 C13 -0.6(3) . . . . ?
C11 C12 C13 C14 1.2(3) . . . . ?
C12 C13 C14 C9 -0.4(3) . . . . ?
C14 C9 C10 C11 1.6(2) . . . . ?
C17 C18 C19 Mn1 61.35(11) . . . . ?
C17 C18 C19 C20 0.19(19) . . . . ?
C18 C17 C21 Mn1 -61.32(11) . . . . ?
C18 C17 C21 C20 0.36(19) . . . . ?
C18 C19 C20 Mn1 60.88(12) . . . . ?
C18 C19 C20 C21 0.04(19) . . . . ?
C19 C20 C21 Mn1 61.33(12) . . . . ?
C19 C20 C21 C17 -0.25(19) . . . . ?
C21 C17 C18 Mn1 61.10(11) . . . . ?
C21 C17 C18 C19 -0.33(18) . . . . ?
C22 C17 C18 Mn1 -121.78(18) . . . . ?
C22 C17 C18 C19 176.79(17) . . . . ?
C22 C17 C21 Mn1 121.51(18) . . . . ?
C22 C17 C21 C20 -176.81(17) . . . . ?

_shelx_res_file                  
;
TITL mrc2535_a.res in P2(1)/c
    mrc2535.res
    created by SHELXL-2018/3 at 17:19:23 on 28-Aug-2025
REM Old TITL MRC2535 in P2(1)/c
REM SHELXT solution in P2(1)/c: R1 0.098, Rweak 0.038, Alpha 0.035
REM <I/s> 0.448 for 186 systematic absences, Orientation as input
REM Formula found by SHELXT: C22 O2 F3 P Mn
CELL 0.71073 9.3608 13.9172 16.2618 90 106.145 90
ZERR 4 0.0001 0.0002 0.0003 0 0.002 0
LATT 1
SYMM -X,0.5+Y,0.5-Z
SFAC C H O F P Mn
UNIT 88 76 8 12 4 4

L.S. 20
PLAN  1
SIZE 0.175 0.261 0.396
TEMP -100
CONF
BOND
list 4
fmap 2
MORE -1
BOND $H
ACTA
OMIT 1 0 0
REM <olex2.extras>
REM <HklSrc "%.\\MRC2535.hkl">
REM </olex2.extras>

WGHT    0.029800    1.019100
FVAR       0.54215
C1    1    0.794083    0.592964    0.582551    11.00000    0.03309    0.02057 =
         0.02306    0.00235    0.00920    0.00020
AFIX  23
H1A   2    0.724343    0.541403    0.554891    11.00000   -1.20000
H1B   2    0.895970    0.566757    0.593437    11.00000   -1.20000
AFIX   0
F1    4    0.625670    0.633251    0.661687    11.00000    0.04783    0.06346 =
         0.03412    0.01277    0.02238    0.01508
MN1   6    0.564238    0.775970    0.465807    11.00000    0.02250    0.01789 =
         0.02013    0.00129    0.00683   -0.00259
O1    3    0.578128    0.852217    0.635946    11.00000    0.04030    0.04244 =
         0.03206   -0.01354    0.01185   -0.00174
P1    5    0.774403    0.693202    0.504559    11.00000    0.02347    0.01738 =
         0.01874   -0.00103    0.00718   -0.00267
C2    1    0.767804    0.614316    0.667057    11.00000    0.04042    0.03309 =
         0.02316    0.00534    0.00986    0.00331
F2    4    0.845983    0.688811    0.707222    11.00000    0.07770    0.06702 =
         0.03077   -0.01923    0.01631   -0.02413
O2    3    0.389480    0.608528    0.486303    11.00000    0.04683    0.03314 =
         0.04548    0.00153    0.01309   -0.01835
C3    1    0.949929    0.758024    0.548053    11.00000    0.02422    0.02436 =
         0.02155   -0.00160    0.00707   -0.00423
F3    4    0.804019    0.539099    0.720374    11.00000    0.07825    0.05724 =
         0.03545    0.02661    0.02612    0.02643
C4    1    0.946472    0.855803    0.564034    11.00000    0.02844    0.02553 =
         0.03385   -0.00307    0.00812   -0.00327
AFIX  43
H4    2    0.853809    0.888557    0.550562    11.00000   -1.20000
AFIX   0
C5    1    1.077172    0.906332    0.599549    11.00000    0.03925    0.02668 =
         0.04431   -0.00489    0.01001   -0.01056
AFIX  43
H5    2    1.073396    0.973276    0.610172    11.00000   -1.20000
AFIX   0
C6    1    1.212017    0.859628    0.619360    11.00000    0.02868    0.04205 =
         0.03775   -0.00133    0.00600   -0.01390
AFIX  43
H6    2    1.301178    0.894230    0.643897    11.00000   -1.20000
AFIX   0
C7    1    1.217620    0.762360    0.603533    11.00000    0.02554    0.04221 =
         0.03688    0.00011    0.00618   -0.00126
AFIX  43
H7    2    1.310865    0.730309    0.616982    11.00000   -1.20000
AFIX   0
C8    1    1.088049    0.711316    0.568168    11.00000    0.02863    0.02997 =
         0.03046   -0.00240    0.00699    0.00010
AFIX  43
H8    2    1.092779    0.644442    0.557506    11.00000   -1.20000
AFIX   0
C9    1    0.805315    0.623447    0.415317    11.00000    0.02772    0.01922 =
         0.01911    0.00047    0.00669    0.00158
C10   1    0.708002    0.547849    0.381858    11.00000    0.03575    0.02405 =
         0.02482   -0.00094    0.00875   -0.00458
AFIX  43
H10   2    0.633496    0.530385    0.408562    11.00000   -1.20000
AFIX   0
C11   1    0.719398    0.498354    0.310243    11.00000    0.04343    0.02509 =
         0.02709   -0.00534    0.00591   -0.00307
AFIX  43
H11   2    0.653657    0.446570    0.288435    11.00000   -1.20000
AFIX   0
C12   1    0.826222    0.524028    0.270282    11.00000    0.04181    0.03403 =
         0.02335   -0.00650    0.00744    0.00658
AFIX  43
H12   2    0.834450    0.489563    0.221378    11.00000   -1.20000
AFIX   0
C13   1    0.920680    0.599613    0.301450    11.00000    0.03598    0.04182 =
         0.02911   -0.00540    0.01588    0.00027
AFIX  43
H13   2    0.992876    0.617988    0.273358    11.00000   -1.20000
AFIX   0
C14   1    0.910711    0.649153    0.373954    11.00000    0.03145    0.03160 =
         0.02743   -0.00573    0.01190   -0.00549
AFIX  43
H14   2    0.976618    0.700994    0.395291    11.00000   -1.20000
AFIX   0
C15   1    0.577406    0.820319    0.570411    11.00000    0.02251    0.02250 =
         0.03073    0.00042    0.00685   -0.00194
C16   1    0.462253    0.674142    0.480325    11.00000    0.02972    0.02605 =
         0.02249    0.00017    0.00727   -0.00319
C17   1    0.388846    0.811628    0.354129    11.00000    0.03027    0.03411 =
         0.02563    0.00977    0.00222   -0.00032
C18   1    0.513753    0.777777    0.329210    11.00000    0.04378    0.03324 =
         0.01910    0.00639    0.00815    0.00493
AFIX  43
H18   2    0.516269    0.722564    0.295290    11.00000   -1.20000
AFIX   0
C19   1    0.633657    0.840906    0.363891    11.00000    0.03366    0.04301 =
         0.03386    0.01790    0.01421    0.00126
AFIX  43
H19   2    0.730841    0.835331    0.357031    11.00000   -1.20000
AFIX   0
C20   1    0.585688    0.912839    0.409913    11.00000    0.04406    0.02415 =
         0.03743    0.01070    0.00491   -0.00765
AFIX  43
H20   2    0.643976    0.964525    0.439674    11.00000   -1.20000
AFIX   0
C21   1    0.434949    0.894773    0.404160    11.00000    0.04085    0.02806 =
         0.03320    0.00735    0.00970    0.00968
AFIX  43
H21   2    0.374313    0.932449    0.429796    11.00000   -1.20000
AFIX   0
C22   1    0.235029    0.770982    0.329114    11.00000    0.03547    0.06837 =
         0.04731    0.01445   -0.00486   -0.01162
AFIX 137
H22A  2    0.240150    0.700967    0.324163    11.00000   -1.50000
H22B  2    0.179012    0.798077    0.273945    11.00000   -1.50000
H22C  2    0.185048    0.787244    0.372827    11.00000   -1.50000
AFIX   0
HKLF 4


REM  mrc2535_a.res in P2(1)/c
REM wR2 = 0.0752, GooF = S = 1.053, Restrained GooF = 1.053 for all data
REM R1 = 0.0305 for 4354 Fo > 4sig(Fo) and 0.0418 for all 5188 data
REM 263 parameters refined using 0 restraints

END

WGHT      0.0298      1.0191

REM Highest difference peak  0.298,  deepest hole -0.301,  1-sigma level  0.055
Q1    1   0.8834  0.7330  0.5220  11.00000  0.05    0.30
;
_shelx_res_checksum              29983
_olex2_submission_special_instructions 'No special instructions were received'
_oxdiff_exptl_absorpt_empirical_details 
;
Empirical correction (ABSPACK) includes:
- Absorption correction using spherical harmonics
- Frame scaling
;
_oxdiff_exptl_absorpt_empirical_full_max 1.042
_oxdiff_exptl_absorpt_empirical_full_min 0.968
_chemical_properties_physical    
Air-sensitive,Moisture-sensitive,Oxygen-sensitive
####################################################################### 
# 
# This file contains crystal structure data downloaded from the 
# Cambridge Structural Database (CSD) hosted by the Cambridge 
# Crystallographic Data Centre (CCDC).
# 
# Full information about CCDC data access policies and citation 
# guidelines are available at http://www.ccdc.cam.ac.uk/access/V1 
# 
# Audit and citation data items may have been added by the CCDC. 
# Please retain this information to preserve the provenance of 
# this file and to allow appropriate attribution of the data. 
# 
#######################################################################

data_2
_database_code_depnum_ccdc_archive 'CCDC 2536808'
loop_
_audit_author_name
_audit_author_address
'Benedek Stadler'
;University of Oxford
United Kingdom
;
_audit_update_record             
;
2026-03-11 deposited with the CCDC.	2026-04-23 downloaded from the CCDC.
;
_audit_creation_date             2026-03-11
_audit_creation_method           
;
Olex2 1.5
(compiled 2025.07.13 svn.rb7424aed for OlexSys, GUI svn.r7314)
;
_shelx_SHELXL_version_number     2018/3
_chemical_name_common            ?
_chemical_name_systematic        ?
_chemical_formula_moiety         'C14 H12 F3 P'
_chemical_formula_sum            'C14 H12 F3 P'
_chemical_formula_weight         268.21
_chemical_melting_point          ?
_chemical_oxdiff_formula         'C14 H12 P1 F3'
_chemical_oxdiff_usercomment     HRW175-P
loop_
_atom_type_symbol
_atom_type_description
_atom_type_scat_dispersion_real
_atom_type_scat_dispersion_imag
_atom_type_scat_source
C C 0.0181 0.0091 'International Tables Vol C Tables 4.2.6.8 and 6.1.1.4'
H H 0.0000 0.0000 'International Tables Vol C Tables 4.2.6.8 and 6.1.1.4'
F F 0.0727 0.0534 'International Tables Vol C Tables 4.2.6.8 and 6.1.1.4'
P P 0.2955 0.4335 'International Tables Vol C Tables 4.2.6.8 and 6.1.1.4'

_shelx_space_group_comment       
;
The symmetry employed for this shelxl refinement is uniquely defined
by the following loop, which should always be used as a source of
symmetry information in preference to the above space-group names.
They are only intended as comments.
;
_space_group_crystal_system      monoclinic
_space_group_IT_number           14
_space_group_name_H-M_alt        'P 1 21/c 1'
_space_group_name_Hall           '-P 2ybc'
loop_
_space_group_symop_operation_xyz
'x, y, z'
'-x, y+1/2, -z+1/2'
'-x, -y, -z'
'x, -y-1/2, z-1/2'

_cell_length_a                   12.8168(3)
_cell_length_b                   5.49400(10)
_cell_length_c                   18.5190(3)
_cell_angle_alpha                90
_cell_angle_beta                 100.921(2)
_cell_angle_gamma                90
_cell_volume                     1280.41(4)
_cell_formula_units_Z            4
_cell_measurement_reflns_used    8497
_cell_measurement_temperature    173(1)
_cell_measurement_theta_max      73.5150
_cell_measurement_theta_min      3.4840
_cell_oxdiff_angle_alpha         90.009(3)
_cell_oxdiff_angle_beta          100.925(3)
_cell_oxdiff_angle_gamma         90.016(3)
_cell_oxdiff_length_a            12.8213(5)
_cell_oxdiff_length_b            5.4922(2)
_cell_oxdiff_length_c            18.5186(5)
_cell_oxdiff_measurement_reflns_used 8497
_cell_oxdiff_volume              1280.39(8)
_shelx_estimated_absorpt_T_max   0.835
_shelx_estimated_absorpt_T_min   0.469
_exptl_absorpt_coefficient_mu    2.074
_exptl_absorpt_correction_T_max  0.843
_exptl_absorpt_correction_T_min  0.518
_exptl_absorpt_correction_type   analytical
_exptl_absorpt_process_details   
;
CrysAlisPro 1.171.44.85 (Rigaku Oxford Diffraction, 2024)
Analytical numeric absorption correction using a multifaceted crystal
model based on expressions derived by R.C. Clark & J.S. Reid.
(Clark, R. C. & Reid, J. S. (1995). Acta Cryst. A51, 887-897)
Empirical absorption correction using spherical harmonics,
implemented in SCALE3 ABSPACK scaling algorithm.
;
_exptl_absorpt_special_details   ?
_exptl_crystal_colour            colourless
_exptl_crystal_colour_primary    colourless
_exptl_crystal_density_diffrn    1.391
_exptl_crystal_density_meas      ?
_exptl_crystal_density_method    ?
_exptl_crystal_description       'blocky needle'
_exptl_crystal_F_000             552
loop_
_exptl_crystal_face_index_h
_exptl_crystal_face_index_k
_exptl_crystal_face_index_l
_exptl_crystal_face_perp_dist
-5 -2 2 0.1442
-5 2 -1 0.1105
5 -2 2 0.1285
-5 -1 1 0.1268
5 2 -2 0.2024
2 0 -5 0.0533
-2 0 5 0.0344
1 1 5 0.2113

_exptl_crystal_size_max          0.43
_exptl_crystal_size_mid          0.25
_exptl_crystal_size_min          0.09
loop_
_exptl_oxdiff_crystal_face_indexfrac_h
_exptl_oxdiff_crystal_face_indexfrac_k
_exptl_oxdiff_crystal_face_indexfrac_l
_exptl_oxdiff_crystal_face_x
_exptl_oxdiff_crystal_face_y
_exptl_oxdiff_crystal_face_z
-4.9993 -1.9981 1.9518 0.2488 0.6770 0.3967
-5.0116 2.0009 -0.9632 0.1829 0.4089 -0.7183
5.0105 -2.0020 1.9641 -0.1088 -0.4430 0.7412
-5.0021 -0.9981 0.9728 0.2138 0.6185 0.1122
4.9993 1.9981 -1.9518 -0.2488 -0.6770 -0.3967
2.0074 0.0046 -5.0024 -0.4423 -0.0533 -0.0457
-2.0074 -0.0046 5.0024 0.4423 0.0533 0.0457
0.9916 0.9933 5.0281 0.3741 -0.3753 -0.1125

_exptl_transmission_factor_max   ?
_exptl_transmission_factor_min   ?
_diffrn_reflns_av_R_equivalents  0.0503
_diffrn_reflns_av_unetI/netI     0.0255
_diffrn_reflns_Laue_measured_fraction_full 1.000
_diffrn_reflns_Laue_measured_fraction_max 0.992
_diffrn_reflns_limit_h_max       15
_diffrn_reflns_limit_h_min       -15
_diffrn_reflns_limit_k_max       6
_diffrn_reflns_limit_k_min       -6
_diffrn_reflns_limit_l_max       22
_diffrn_reflns_limit_l_min       -22
_diffrn_reflns_number            17717
_diffrn_reflns_point_group_measured_fraction_full 1.000
_diffrn_reflns_point_group_measured_fraction_max 0.992
_diffrn_reflns_theta_full        67.684
_diffrn_reflns_theta_max         73.781
_diffrn_reflns_theta_min         3.512
_diffrn_ambient_environment      N~2~
_diffrn_ambient_temperature      173(1)
_diffrn_detector                 'CCD plate'
_diffrn_detector_area_resol_mean 10.4115
_diffrn_detector_type            Atlas
_diffrn_measured_fraction_theta_full 1.000
_diffrn_measured_fraction_theta_max 0.992
_diffrn_measurement_details      
;
List of Runs (angles in degrees, time in seconds):

  # Type    Start    End  Width  t~exp~   \w     \q     \k     \f   Frames
#--------------------------------------------------------------------------
  1  \w    -80.00  23.00   1.00    3.22    --  -41.86  19.00   0.00  103
  2  \w    -67.00  31.00   1.00    3.22    --  -41.86  57.00  60.00   98
  3  \w    -50.00 -10.00   1.00    3.22    --  -41.86 125.00  60.00   40
  4  \w     10.00  68.00   1.00    3.22    --   41.86  77.00  90.00   58
  5  \w     10.00  76.00   1.00    3.22    --   41.86  77.00-180.00   66
  6  \w     18.00  64.00   1.00    3.22    --   41.86  38.00-150.00   46
  7  \w      9.00 116.00   1.00    3.22    --   41.86  77.00 -90.00  107
  8  \w     10.00 110.00   1.00    3.22    --   41.86  77.00   0.00  100
  9  \w     11.00  90.00   1.00    3.22    --   41.86-125.00-120.00   79
 10  \w     73.00  98.00   1.00   16.14    --  105.13  77.00  30.00   25
 11  \w     33.00 120.00   1.00   16.14    --  105.13-125.00  90.00   87
 12  \w     73.00  99.00   1.00   16.14    --  105.13  77.00-150.00   26
 13  \w     76.00 152.00   1.00   16.14    --  105.13  61.00 150.00   76
 14  \w    110.00 177.00   1.00   16.14    --  105.13  77.00  30.00   67
 15  \w     73.00 176.00   1.00   16.14    --  105.13  77.00   0.00  103
 16  \w     59.00 100.00   1.00   16.14    --  105.13 -95.00 120.00   41
 17  \w     77.00 143.00   1.00   16.14    --  105.13  61.00 -90.00   66
 18  \w     73.00 106.00   1.00   16.14    --  105.13  77.00-180.00   33
 19  \w     73.00  99.00   1.00   16.14    --  105.13  77.00 -90.00   26
 20  \w    117.00 177.00   1.00   16.14    --  105.13  77.00 -60.00   60
 21  \w    135.00 165.00   1.00   16.14    --  105.13  77.00 120.00   30
 22  \w     73.00  98.00   1.00   16.14    --  105.13  77.00 -60.00   25
 23  \w     74.00  99.00   1.00   16.14    --  105.13  77.00  60.00   25
 24  \w     73.00 158.00   1.00   16.14    --  105.13  77.00 150.00   85
 25  \w     73.00 100.00   1.00   16.14    --  105.13  77.00 120.00   27
 26  \w     76.00 106.00   1.00   16.14    --  105.13  61.00 -60.00   30
 27  \w     80.00 177.00   1.00   16.14    --  105.13  61.00-150.00   97
 28  \w     23.00 109.00   1.00   16.14    --  105.13 -95.00-150.00   86
 29  \w     77.00 109.00   1.00   16.14    --  105.13  61.00 -30.00   32
 30  \w     77.00 102.00   1.00   16.14    --  105.13  61.00 120.00   25
 31  \w     73.00 176.00   1.00   16.14    --  105.13  77.00  90.00  103
 32  \w     77.00 104.00   1.00   16.14    --  105.13  61.00-120.00   27
 33  \w     77.00 104.00   1.00   16.14    --  105.13  61.00-180.00   27
 34  \w     77.00 139.00   1.00   16.14    --  105.13  61.00   0.00   62
 35  \w     78.00 105.00   1.00   16.14    --  105.13  61.00  60.00   27
 36  \w     73.00 105.00   1.00   16.14    --  105.13  77.00 -30.00   32
 37  \w     76.00 141.00   1.00   16.14    --  105.13  61.00  90.00   65
 38  \w     73.00  99.00   1.00   16.14    --  105.13  77.00-120.00   26
 39  \w     33.00 135.00   1.00   16.14    --  105.13 -77.00 -90.00  102
 40  \w    125.00 175.00   1.00   16.14    --  105.13  77.00 -90.00   50
 41  \w     26.00  52.00   1.00   16.14    --  105.13 -95.00 120.00   26
;
_diffrn_measurement_device       'four-circle diffractometer'
_diffrn_measurement_device_type  'Xcalibur, Atlas, Ultra'
_diffrn_measurement_method       '\w scans'
_diffrn_orient_matrix_type       
'CrysAlisPro convention (1999,Acta A55,543-557)'
_diffrn_orient_matrix_UB_11      -0.0358063000
_diffrn_orient_matrix_UB_12      0.0374056000
_diffrn_orient_matrix_UB_13      0.0740740000
_diffrn_orient_matrix_UB_21      -0.1118827000
_diffrn_orient_matrix_UB_22      -0.0924179000
_diffrn_orient_matrix_UB_23      -0.0343284000
_diffrn_orient_matrix_UB_31      0.0342883000
_diffrn_orient_matrix_UB_32      -0.2621828000
_diffrn_orient_matrix_UB_33      0.0226501000
_diffrn_oxdiff_digest_od_ed      
;

;
_diffrn_radiation_monochromator  mirror
_diffrn_radiation_probe          x-ray
_diffrn_radiation_type           'Cu K\a'
_diffrn_radiation_wavelength     1.54184
_diffrn_source                   'fine-focus sealed X-ray tube'
_diffrn_source_type              'Enhance Ultra (Cu) X-ray Source'
_reflns_Friedel_coverage         0.000
_reflns_Friedel_fraction_full    .
_reflns_Friedel_fraction_max     .
_reflns_number_gt                2251
_reflns_number_total             2566
_reflns_special_details          
;
 Reflections were merged by SHELXL according to the crystal
 class for the calculation of statistics and refinement.
 
 _reflns_Friedel_fraction is defined as the number of unique
 Friedel pairs measured divided by the number that would be
 possible theoretically, ignoring centric projections and
 systematic absences.
;
_reflns_threshold_expression     'I > 2\s(I)'
_computing_cell_refinement       'CrysAlisPro 1.171.44.85 (Rigaku OD, 2024)'
_computing_data_collection       
'CrysAlisPro system (CCD 38.46 (release 23-01-2017))'
_computing_data_reduction        'CrysAlisPro 1.171.44.85 (Rigaku OD, 2024)'
_computing_molecular_graphics    'Olex2 1.5 (Dolomanov et al., 2009)'
_computing_publication_material  'Olex2 1.5 (Dolomanov et al., 2009)'
_computing_structure_refinement  'SHELXL 2018/3 (Sheldrick, 2015)'
_computing_structure_solution    'SHELXT 2018/2 (Sheldrick, 2018)'
_refine_diff_density_max         0.244
_refine_diff_density_min         -0.271
_refine_diff_density_rms         0.044
_refine_ls_extinction_coef       .
_refine_ls_extinction_method     none
_refine_ls_goodness_of_fit_ref   1.045
_refine_ls_hydrogen_treatment    constr
_refine_ls_matrix_type           full
_refine_ls_number_parameters     163
_refine_ls_number_reflns         2566
_refine_ls_number_restraints     0
_refine_ls_R_factor_all          0.0435
_refine_ls_R_factor_gt           0.0381
_refine_ls_restrained_S_all      1.045
_refine_ls_shift/su_max          0.000
_refine_ls_shift/su_mean         0.000
_refine_ls_structure_factor_coef Fsqd
_refine_ls_weighting_details     
'w=1/[\s^2^(Fo^2^)+(0.0509P)^2^+0.4237P] where P=(Fo^2^+2Fc^2^)/3'
_refine_ls_weighting_scheme      calc
_refine_ls_wR_factor_gt          0.0983
_refine_ls_wR_factor_ref         0.1042
_refine_special_details          ?
_olex2_refinement_description    
;
1.a Secondary CH2 refined with riding coordinates:
 C1(H1A,H1B)
1.b Aromatic/amide H refined with riding coordinates:
 C4(H4), C5(H5), C6(H6), C7(H7), C8(H8), C10(H10), C11(H11), C12(H12),
 C13(H13), C14(H14)
;
_atom_sites_solution_hydrogens   geom
_atom_sites_solution_primary     dual
_atom_sites_solution_secondary   ?
loop_
_atom_site_label
_atom_site_type_symbol
_atom_site_fract_x
_atom_site_fract_y
_atom_site_fract_z
_atom_site_U_iso_or_equiv
_atom_site_adp_type
_atom_site_occupancy
_atom_site_site_symmetry_order
_atom_site_calc_flag
_atom_site_refinement_flags_posn
_atom_site_refinement_flags_adp
_atom_site_refinement_flags_occupancy
_atom_site_disorder_assembly
_atom_site_disorder_group
P1 P 0.30193(3) 0.37136(7) 0.40841(2) 0.03627(14) Uani 1 1 d . . . . .
F1 F 0.15733(11) 0.4055(3) 0.52811(9) 0.0858(5) Uani 1 1 d . . . . .
C1 C 0.26162(16) 0.6318(3) 0.46076(9) 0.0468(4) Uani 1 1 d . . . . .
H1A H 0.317020 0.659421 0.505082 0.056 Uiso 1 1 calc R U . . .
H1B H 0.257313 0.780121 0.429959 0.056 Uiso 1 1 calc R U . . .
F2 F 0.13094(17) 0.7846(4) 0.52127(10) 0.1079(6) Uani 1 1 d . . . . .
C2 C 0.15720(17) 0.5940(5) 0.48388(10) 0.0599(6) Uani 1 1 d . . . . .
F3 F 0.07715(10) 0.5588(4) 0.42783(7) 0.0962(6) Uani 1 1 d . . . . .
C3 C 0.42808(12) 0.4862(3) 0.38907(8) 0.0362(3) Uani 1 1 d . . . . .
C4 C 0.48105(15) 0.6961(4) 0.41691(10) 0.0482(4) Uani 1 1 d . . . . .
H4 H 0.451904 0.796600 0.449837 0.058 Uiso 1 1 calc R U . . .
C5 C 0.57691(16) 0.7603(4) 0.39681(12) 0.0583(5) Uani 1 1 d . . . . .
H5 H 0.612557 0.904491 0.416155 0.070 Uiso 1 1 calc R U . . .
C6 C 0.62028(16) 0.6170(5) 0.34926(12) 0.0605(6) Uani 1 1 d . . . . .
H6 H 0.685173 0.662537 0.335313 0.073 Uiso 1 1 calc R U . . .
C7 C 0.56897(16) 0.4074(5) 0.32211(12) 0.0595(5) Uani 1 1 d . . . . .
H7 H 0.598707 0.306890 0.289470 0.071 Uiso 1 1 calc R U . . .
C8 C 0.47435(15) 0.3421(4) 0.34206(11) 0.0482(4) Uani 1 1 d . . . . .
H8 H 0.440151 0.195729 0.323275 0.058 Uiso 1 1 calc R U . . .
C9 C 0.21822(12) 0.4128(3) 0.31712(8) 0.0344(3) Uani 1 1 d . . . . .
C10 C 0.22702(13) 0.6125(3) 0.27238(9) 0.0379(3) Uani 1 1 d . . . . .
H10 H 0.274966 0.740158 0.290322 0.045 Uiso 1 1 calc R U . . .
C11 C 0.16676(14) 0.6275(3) 0.20205(9) 0.0418(4) Uani 1 1 d . . . . .
H11 H 0.173988 0.763911 0.171870 0.050 Uiso 1 1 calc R U . . .
C12 C 0.09553(13) 0.4421(4) 0.17563(9) 0.0430(4) Uani 1 1 d . . . . .
H12 H 0.054895 0.450338 0.127133 0.052 Uiso 1 1 calc R U . . .
C13 C 0.08431(14) 0.2468(3) 0.22015(10) 0.0456(4) Uani 1 1 d . . . . .
H13 H 0.034500 0.122204 0.202737 0.055 Uiso 1 1 calc R U . . .
C14 C 0.14560(13) 0.2314(3) 0.29048(10) 0.0410(4) Uani 1 1 d . . . . .
H14 H 0.137721 0.095322 0.320642 0.049 Uiso 1 1 calc R U . . .

loop_
_atom_site_aniso_label
_atom_site_aniso_U_11
_atom_site_aniso_U_22
_atom_site_aniso_U_33
_atom_site_aniso_U_23
_atom_site_aniso_U_13
_atom_site_aniso_U_12
P1 0.0414(2) 0.0337(2) 0.0339(2) 0.00398(15) 0.00759(16) 0.00138(15)
F1 0.0551(7) 0.1275(14) 0.0788(9) 0.0393(9) 0.0231(7) 0.0037(8)
C1 0.0607(11) 0.0479(10) 0.0332(8) 0.0018(7) 0.0123(7) 0.0075(8)
F2 0.1254(14) 0.1285(15) 0.0858(11) -0.0234(11) 0.0605(11) 0.0351(12)
C2 0.0576(11) 0.0898(16) 0.0329(8) 0.0032(9) 0.0096(8) 0.0230(11)
F3 0.0487(7) 0.1920(19) 0.0463(7) -0.0048(9) 0.0050(5) 0.0403(9)
C3 0.0377(8) 0.0364(8) 0.0327(7) 0.0053(6) 0.0021(6) 0.0029(6)
C4 0.0501(10) 0.0452(10) 0.0466(9) 0.0008(8) 0.0019(7) -0.0032(8)
C5 0.0486(10) 0.0564(12) 0.0632(12) 0.0150(10) -0.0065(9) -0.0125(9)
C6 0.0371(9) 0.0821(16) 0.0606(12) 0.0272(11) 0.0046(8) 0.0023(9)
C7 0.0451(10) 0.0777(15) 0.0581(12) 0.0056(11) 0.0157(9) 0.0106(10)
C8 0.0451(9) 0.0504(10) 0.0498(10) -0.0028(8) 0.0105(7) 0.0038(8)
C9 0.0346(7) 0.0358(8) 0.0339(7) -0.0006(6) 0.0092(6) 0.0016(6)
C10 0.0395(8) 0.0370(8) 0.0370(8) 0.0007(6) 0.0073(6) -0.0047(6)
C11 0.0451(9) 0.0434(9) 0.0375(8) 0.0049(7) 0.0091(7) -0.0009(7)
C12 0.0388(8) 0.0523(10) 0.0369(8) -0.0027(7) 0.0048(6) 0.0029(7)
C13 0.0414(8) 0.0449(10) 0.0489(9) -0.0048(8) 0.0042(7) -0.0053(7)
C14 0.0421(8) 0.0348(8) 0.0464(9) 0.0013(7) 0.0092(7) -0.0024(7)

_geom_special_details            
;
 All esds (except the esd in the dihedral angle between two l.s. planes)
 are estimated using the full covariance matrix.  The cell esds are taken
 into account individually in the estimation of esds in distances, angles
 and torsion angles; correlations between esds in cell parameters are only
 used when they are defined by crystal symmetry.  An approximate (isotropic)
 treatment of cell esds is used for estimating esds involving l.s. planes.
;
loop_
_geom_bond_atom_site_label_1
_geom_bond_atom_site_label_2
_geom_bond_distance
_geom_bond_site_symmetry_2
_geom_bond_publ_flag
P1 C1 1.8560(18) . ?
P1 C3 1.8331(16) . ?
P1 C9 1.8368(16) . ?
F1 C2 1.320(3) . ?
C1 H1A 0.9900 . ?
C1 H1B 0.9900 . ?
C1 C2 1.495(3) . ?
F2 C2 1.333(3) . ?
C2 F3 1.328(3) . ?
C3 C4 1.387(3) . ?
C3 C8 1.390(2) . ?
C4 H4 0.9500 . ?
C4 C5 1.395(3) . ?
C5 H5 0.9500 . ?
C5 C6 1.375(3) . ?
C6 H6 0.9500 . ?
C6 C7 1.374(3) . ?
C7 H7 0.9500 . ?
C7 C8 1.380(3) . ?
C8 H8 0.9500 . ?
C9 C10 1.392(2) . ?
C9 C14 1.389(2) . ?
C10 H10 0.9500 . ?
C10 C11 1.385(2) . ?
C11 H11 0.9500 . ?
C11 C12 1.393(3) . ?
C12 H12 0.9500 . ?
C12 C13 1.377(3) . ?
C13 H13 0.9500 . ?
C13 C14 1.390(3) . ?
C14 H14 0.9500 . ?

loop_
_geom_angle_atom_site_label_1
_geom_angle_atom_site_label_2
_geom_angle_atom_site_label_3
_geom_angle
_geom_angle_site_symmetry_1
_geom_angle_site_symmetry_3
_geom_angle_publ_flag
C3 P1 C1 100.35(8) . . ?
C3 P1 C9 99.24(7) . . ?
C9 P1 C1 102.32(8) . . ?
P1 C1 H1A 108.9 . . ?
P1 C1 H1B 108.9 . . ?
H1A C1 H1B 107.7 . . ?
C2 C1 P1 113.29(15) . . ?
C2 C1 H1A 108.9 . . ?
C2 C1 H1B 108.9 . . ?
F1 C2 C1 113.00(17) . . ?
F1 C2 F2 105.35(17) . . ?
F1 C2 F3 106.3(2) . . ?
F2 C2 C1 111.6(2) . . ?
F3 C2 C1 113.41(16) . . ?
F3 C2 F2 106.66(18) . . ?
C4 C3 P1 126.97(14) . . ?
C4 C3 C8 118.00(17) . . ?
C8 C3 P1 115.03(13) . . ?
C3 C4 H4 119.8 . . ?
C3 C4 C5 120.33(19) . . ?
C5 C4 H4 119.8 . . ?
C4 C5 H5 119.7 . . ?
C6 C5 C4 120.6(2) . . ?
C6 C5 H5 119.7 . . ?
C5 C6 H6 120.3 . . ?
C7 C6 C5 119.42(19) . . ?
C7 C6 H6 120.3 . . ?
C6 C7 H7 119.9 . . ?
C6 C7 C8 120.2(2) . . ?
C8 C7 H7 119.9 . . ?
C3 C8 H8 119.3 . . ?
C7 C8 C3 121.4(2) . . ?
C7 C8 H8 119.3 . . ?
C10 C9 P1 123.12(12) . . ?
C14 C9 P1 118.24(12) . . ?
C14 C9 C10 118.59(15) . . ?
C9 C10 H10 119.6 . . ?
C11 C10 C9 120.85(15) . . ?
C11 C10 H10 119.6 . . ?
C10 C11 H11 120.1 . . ?
C10 C11 C12 119.90(16) . . ?
C12 C11 H11 120.1 . . ?
C11 C12 H12 120.2 . . ?
C13 C12 C11 119.67(16) . . ?
C13 C12 H12 120.2 . . ?
C12 C13 H13 119.9 . . ?
C12 C13 C14 120.26(16) . . ?
C14 C13 H13 119.9 . . ?
C9 C14 C13 120.70(16) . . ?
C9 C14 H14 119.6 . . ?
C13 C14 H14 119.6 . . ?

loop_
_geom_torsion_atom_site_label_1
_geom_torsion_atom_site_label_2
_geom_torsion_atom_site_label_3
_geom_torsion_atom_site_label_4
_geom_torsion
_geom_torsion_site_symmetry_1
_geom_torsion_site_symmetry_2
_geom_torsion_site_symmetry_3
_geom_torsion_site_symmetry_4
_geom_torsion_publ_flag
P1 C1 C2 F1 61.5(2) . . . . ?
P1 C1 C2 F2 180.00(14) . . . . ?
P1 C1 C2 F3 -59.5(2) . . . . ?
P1 C3 C4 C5 -179.83(14) . . . . ?
P1 C3 C8 C7 179.39(16) . . . . ?
P1 C9 C10 C11 175.77(13) . . . . ?
P1 C9 C14 C13 -176.47(13) . . . . ?
C1 P1 C3 C4 8.07(17) . . . . ?
C1 P1 C3 C8 -172.81(13) . . . . ?
C1 P1 C9 C10 64.57(15) . . . . ?
C1 P1 C9 C14 -117.98(14) . . . . ?
C3 P1 C1 C2 178.93(13) . . . . ?
C3 P1 C9 C10 -38.25(15) . . . . ?
C3 P1 C9 C14 139.20(13) . . . . ?
C3 C4 C5 C6 0.0(3) . . . . ?
C4 C3 C8 C7 -1.4(3) . . . . ?
C4 C5 C6 C7 -0.7(3) . . . . ?
C5 C6 C7 C8 0.4(3) . . . . ?
C6 C7 C8 C3 0.7(3) . . . . ?
C8 C3 C4 C5 1.1(3) . . . . ?
C9 P1 C1 C2 76.99(14) . . . . ?
C9 P1 C3 C4 112.51(16) . . . . ?
C9 P1 C3 C8 -68.37(14) . . . . ?
C9 C10 C11 C12 0.6(3) . . . . ?
C10 C9 C14 C13 1.1(2) . . . . ?
C10 C11 C12 C13 1.0(3) . . . . ?
C11 C12 C13 C14 -1.6(3) . . . . ?
C12 C13 C14 C9 0.5(3) . . . . ?
C14 C9 C10 C11 -1.7(2) . . . . ?

_shelx_res_file                  
;
TITL mrc2531_a.res in P2(1)/c
    mrc2531.res
    created by SHELXL-2018/3 at 09:33:59 on 04-Aug-2025
REM Old TITL MRC2531 in P2(1)/c
REM SHELXT solution in P2(1)/c: R1 0.160, Rweak 0.110, Alpha 0.032
REM <I/s> 0.422 for 282 systematic absences, Orientation as input
REM Formula found by SHELXT: C1 F3 P
CELL 1.54184 12.8168 5.494 18.519 90 100.921 90
ZERR 4 0.0003 0.0001 0.0003 0 0.002 0
LATT 1
SYMM -X,0.5+Y,0.5-Z
SFAC C H F P
UNIT 56 48 12 4

L.S. 20
PLAN  1
SIZE 0.09 0.25 0.43
TEMP -101
CONF
BOND
list 4
MORE -1
BOND $H
fmap 2 53
ACTA
REM <olex2.extras>
REM <HklSrc "%.\\MRC2531.hkl">
REM </olex2.extras>

WGHT    0.050900    0.423700
FVAR       0.62464
P1    4    0.301927    0.371360    0.408408    11.00000    0.04139    0.03368 =
         0.03392    0.00398    0.00759    0.00138
F1    3    0.157328    0.405521    0.528106    11.00000    0.05506    0.12754 =
         0.07885    0.03926    0.02309    0.00373
C1    1    0.261617    0.631842    0.460759    11.00000    0.06070    0.04787 =
         0.03320    0.00175    0.01228    0.00752
AFIX  23
H1A   2    0.317020    0.659421    0.505082    11.00000   -1.20000
H1B   2    0.257313    0.780121    0.429959    11.00000   -1.20000
AFIX   0
F2    3    0.130939    0.784593    0.521273    11.00000    0.12537    0.12851 =
         0.08584   -0.02337    0.06049    0.03506
C2    1    0.157200    0.594039    0.483882    11.00000    0.05759    0.08977 =
         0.03288    0.00320    0.00964    0.02303
F3    3    0.077148    0.558809    0.427825    11.00000    0.04867    0.19205 =
         0.04635   -0.00483    0.00500    0.04033
C3    1    0.428078    0.486231    0.389072    11.00000    0.03770    0.03641 =
         0.03271    0.00534    0.00212    0.00294
C4    1    0.481046    0.696091    0.416912    11.00000    0.05005    0.04519 =
         0.04658    0.00084    0.00193   -0.00319
AFIX  43
H4    2    0.451904    0.796600    0.449837    11.00000   -1.20000
AFIX   0
C5    1    0.576908    0.760321    0.396806    11.00000    0.04865    0.05638 =
         0.06320    0.01496   -0.00654   -0.01251
AFIX  43
H5    2    0.612557    0.904491    0.416155    11.00000   -1.20000
AFIX   0
C6    1    0.620281    0.616994    0.349263    11.00000    0.03706    0.08211 =
         0.06056    0.02722    0.00464    0.00230
AFIX  43
H6    2    0.685173    0.662537    0.335313    11.00000   -1.20000
AFIX   0
C7    1    0.568971    0.407362    0.322106    11.00000    0.04514    0.07774 =
         0.05810    0.00557    0.01575    0.01056
AFIX  43
H7    2    0.598707    0.306890    0.289470    11.00000   -1.20000
AFIX   0
C8    1    0.474353    0.342145    0.342062    11.00000    0.04509    0.05041 =
         0.04981   -0.00277    0.01047    0.00385
AFIX  43
H8    2    0.440151    0.195729    0.323275    11.00000   -1.20000
AFIX   0
C9    1    0.218220    0.412823    0.317118    11.00000    0.03458    0.03585 =
         0.03386   -0.00060    0.00920    0.00164
C10   1    0.227018    0.612509    0.272382    11.00000    0.03955    0.03704 =
         0.03699    0.00068    0.00732   -0.00469
AFIX  43
H10   2    0.274966    0.740158    0.290322    11.00000   -1.20000
AFIX   0
C11   1    0.166756    0.627459    0.202046    11.00000    0.04507    0.04342 =
         0.03754    0.00488    0.00910   -0.00090
AFIX  43
H11   2    0.173988    0.763911    0.171870    11.00000   -1.20000
AFIX   0
C12   1    0.095527    0.442085    0.175625    11.00000    0.03883    0.05229 =
         0.03687   -0.00269    0.00478    0.00293
AFIX  43
H12   2    0.054895    0.450338    0.127133    11.00000   -1.20000
AFIX   0
C13   1    0.084312    0.246850    0.220147    11.00000    0.04137    0.04493 =
         0.04890   -0.00480    0.00417   -0.00533
AFIX  43
H13   2    0.034500    0.122204    0.202737    11.00000   -1.20000
AFIX   0
C14   1    0.145600    0.231406    0.290482    11.00000    0.04208    0.03484 =
         0.04643    0.00130    0.00917   -0.00239
AFIX  43
H14   2    0.137721    0.095322    0.320642    11.00000   -1.20000
AFIX   0
HKLF 4


REM  mrc2531_a.res in P2(1)/c
REM wR2 = 0.1042, GooF = S = 1.045, Restrained GooF = 1.045 for all data
REM R1 = 0.0381 for 2251 Fo > 4sig(Fo) and 0.0435 for all 2566 data
REM 163 parameters refined using 0 restraints

END

WGHT      0.0509      0.4237

REM Highest difference peak  0.244,  deepest hole -0.271,  1-sigma level  0.044
Q1    1   0.1164  0.7029  0.4197  11.00000  0.05    0.24
;
_shelx_res_checksum              18868
_olex2_submission_special_instructions 'No special instructions were received'
_oxdiff_exptl_absorpt_empirical_details 
;
Empirical correction (ABSPACK) includes:
- Absorption correction using spherical harmonics
- Frame scaling
;
_oxdiff_exptl_absorpt_empirical_full_max 1.859
_oxdiff_exptl_absorpt_empirical_full_min 0.512
_chemical_properties_physical    Air-sensitive,Heat-sensitive
####################################################################### 
# 
# This file contains crystal structure data downloaded from the 
# Cambridge Structural Database (CSD) hosted by the Cambridge 
# Crystallographic Data Centre (CCDC).
# 
# Full information about CCDC data access policies and citation 
# guidelines are available at http://www.ccdc.cam.ac.uk/access/V1 
# 
# Audit and citation data items may have been added by the CCDC. 
# Please retain this information to preserve the provenance of 
# this file and to allow appropriate attribution of the data. 
# 
#######################################################################

data_4
_database_code_depnum_ccdc_archive 'CCDC 2537000'
loop_
_audit_author_name
_audit_author_address
'Aaranjah Vickneswaran'
;Imperial College London
United Kingdom
;
_audit_update_record             
;
2026-03-11 deposited with the CCDC.	2026-04-23 downloaded from the CCDC.
;
_audit_creation_date             2026-03-11
_audit_creation_method           
;
Olex2 1.5
(compiled 2025.07.13 svn.rb7424aed for OlexSys, GUI svn.r7314)
;
_shelx_SHELXL_version_number     2018/3
_chemical_name_common            ?
_chemical_name_systematic        ?
_chemical_formula_moiety         'C28 H24 Cl2 F6 P2 Pd'
_chemical_formula_sum            'C28 H24 Cl2 F6 P2 Pd'
_chemical_formula_weight         713.71
_chemical_absolute_configuration ad
_chemical_melting_point          ?
_chemical_oxdiff_formula         C28H24Cl2F6P2Pd
_chemical_oxdiff_usercomment     HRW232_2
loop_
_atom_type_symbol
_atom_type_description
_atom_type_scat_dispersion_real
_atom_type_scat_dispersion_imag
_atom_type_scat_source
C C 0.0181 0.0091 'International Tables Vol C Tables 4.2.6.8 and 6.1.1.4'
H H 0.0000 0.0000 'International Tables Vol C Tables 4.2.6.8 and 6.1.1.4'
Cl Cl 0.3639 0.7018 'International Tables Vol C Tables 4.2.6.8 and 6.1.1.4'
F F 0.0727 0.0534 'International Tables Vol C Tables 4.2.6.8 and 6.1.1.4'
P P 0.2955 0.4335 'International Tables Vol C Tables 4.2.6.8 and 6.1.1.4'
Pd Pd 0.1215 3.9337 'International Tables Vol C Tables 4.2.6.8 and 6.1.1.4'

_shelx_space_group_comment       
;
The symmetry employed for this shelxl refinement is uniquely defined
by the following loop, which should always be used as a source of
symmetry information in preference to the above space-group names.
They are only intended as comments.
;
_space_group_crystal_system      trigonal
_space_group_IT_number           152
_space_group_name_H-M_alt        'P 31 2 1'
_space_group_name_Hall           'P 31 2"'
loop_
_space_group_symop_operation_xyz
'x, y, z'
'-y, x-y, z+1/3'
'-x+y, -x, z+2/3'
'y, x, -z'
'x-y, -y, -z+2/3'
'-x, -x+y, -z+1/3'

_cell_length_a                   10.5520(2)
_cell_length_b                   10.5520(2)
_cell_length_c                   22.3322(4)
_cell_angle_alpha                90
_cell_angle_beta                 90
_cell_angle_gamma                120
_cell_volume                     2153.43(9)
_cell_formula_units_Z            3
_cell_measurement_reflns_used    8850
_cell_measurement_temperature    173.05(10)
_cell_measurement_theta_max      68.2090
_cell_measurement_theta_min      4.8150
_cell_oxdiff_angle_alpha         89.9589(19)
_cell_oxdiff_angle_beta          90.046(2)
_cell_oxdiff_angle_gamma         119.941(3)
_cell_oxdiff_length_a            10.5484(3)
_cell_oxdiff_length_b            10.5516(3)
_cell_oxdiff_length_c            22.3275(4)
_cell_oxdiff_measurement_reflns_used 8850
_cell_oxdiff_volume              2153.44(10)
_shelx_estimated_absorpt_T_max   0.515
_shelx_estimated_absorpt_T_min   0.295
_exptl_absorpt_coefficient_mu    8.493
_exptl_absorpt_correction_T_max  0.593
_exptl_absorpt_correction_T_min  0.396
_exptl_absorpt_correction_type   analytical
_exptl_absorpt_process_details   
;
CrysAlisPro 1.171.44.85 (Rigaku Oxford Diffraction, 2024)
Analytical numeric absorption correction using a multifaceted crystal
model based on expressions derived by R.C. Clark & J.S. Reid.
(Clark, R. C. & Reid, J. S. (1995). Acta Cryst. A51, 887-897)
Empirical absorption correction using spherical harmonics,
implemented in SCALE3 ABSPACK scaling algorithm.
;
_exptl_absorpt_special_details   ?
_exptl_crystal_colour            yellow
_exptl_crystal_colour_primary    yellow
_exptl_crystal_density_diffrn    1.651
_exptl_crystal_density_meas      ?
_exptl_crystal_density_method    ?
_exptl_crystal_description       block
_exptl_crystal_F_000             1068
loop_
_exptl_crystal_face_index_h
_exptl_crystal_face_index_k
_exptl_crystal_face_index_l
_exptl_crystal_face_perp_dist
0 -2 1 0.0551
-1 0 2 0.0486
0 1 -1 0.0867
1 0 -1 0.0769
-2 2 -1 0.0618
2 0 -1 0.0688
3 -5 3 0.0684
-2 1 0 0.0408
-2 -1 2 0.0520
2 0 1 0.0502
-2 1 -2 0.0548
-1 1 -2 0.0721
-1 0 -2 0.0620
1 -1 5 0.0788
1 -2 -5 0.0609
1 -1 -1 0.0612
5 -4 0 0.0462
0 1 2 0.0534
-1 1 2 0.0394
0 0 1 0.0726
1 -2 -2 0.0486
5 -1 2 0.0388

_exptl_crystal_size_max          0.19
_exptl_crystal_size_mid          0.12
_exptl_crystal_size_min          0.09
loop_
_exptl_oxdiff_crystal_face_indexfrac_h
_exptl_oxdiff_crystal_face_indexfrac_k
_exptl_oxdiff_crystal_face_indexfrac_l
_exptl_oxdiff_crystal_face_x
_exptl_oxdiff_crystal_face_y
_exptl_oxdiff_crystal_face_z
-0.0053 -1.9941 0.9908 0.0210 0.0445 -0.3398
-1.0039 0.0019 1.9885 -0.1751 -0.0292 -0.1259
0.0036 0.9970 -0.9950 0.0033 0.0071 0.1816
1.0021 -0.0017 -0.9892 0.1475 -0.0295 0.1025
-1.9952 1.9972 -1.0110 -0.2606 0.1318 0.1816
2.0023 -0.0033 -0.9791 0.2673 -0.1176 0.1816
2.9866 -4.9898 3.0069 0.3981 -0.1825 -0.6239
-1.9988 1.0002 -0.0159 -0.2640 0.1247 0.0000
-2.0059 -0.9937 1.9742 -0.2706 0.1105 -0.3632
1.9987 -0.0029 1.0194 0.2120 -0.2349 0.1348
-1.9952 0.9998 -2.0145 -0.2086 0.2420 0.0468
-0.9949 0.9983 -2.0044 -0.0888 0.1539 0.1259
-0.9966 0.0011 -2.0086 -0.0645 0.2055 -0.0323
0.9895 -0.9977 5.0022 0.0059 -0.3299 -0.1961
1.0058 -1.9969 -4.9948 0.3067 0.3083 -0.1203
1.0003 -0.9989 -0.9934 0.1718 0.0221 -0.0557
4.9943 -3.9964 0.0335 0.6964 -0.2344 -0.2373
-0.0019 0.9976 2.0028 -0.0796 -0.1689 0.1114
-1.0021 0.9991 1.9927 -0.1995 -0.0808 0.0323
-0.0018 0.0002 0.9993 -0.0277 -0.0587 -0.0234
1.0004 -1.9963 -1.9970 0.2238 0.1323 -0.1905
4.9960 -1.0044 2.0447 0.5681 -0.5064 0.1905

_exptl_transmission_factor_max   ?
_exptl_transmission_factor_min   ?
_diffrn_reflns_av_R_equivalents  0.0376
_diffrn_reflns_av_unetI/netI     0.0248
_diffrn_reflns_Laue_measured_fraction_full 1.000
_diffrn_reflns_Laue_measured_fraction_max 0.997
_diffrn_reflns_limit_h_max       12
_diffrn_reflns_limit_h_min       -12
_diffrn_reflns_limit_k_max       12
_diffrn_reflns_limit_k_min       -10
_diffrn_reflns_limit_l_max       26
_diffrn_reflns_limit_l_min       -26
_diffrn_reflns_number            13169
_diffrn_reflns_point_group_measured_fraction_full 1.000
_diffrn_reflns_point_group_measured_fraction_max 0.996
_diffrn_reflns_theta_full        67.684
_diffrn_reflns_theta_max         68.270
_diffrn_reflns_theta_min         4.839
_diffrn_ambient_environment      N~2~
_diffrn_ambient_temperature      173.05(10)
_diffrn_detector                 'Hybrid Pixel Array Detector'
_diffrn_detector_area_resol_mean 10.0000
_diffrn_detector_type            HyPix3000
_diffrn_measured_fraction_theta_full 1.000
_diffrn_measured_fraction_theta_max 0.997
_diffrn_measurement_details      
;
List of Runs (angles in degrees, time in seconds):

  # Type    Start    End  Width  t~exp~   \w     \q     \k     \f   Frames
#--------------------------------------------------------------------------
  1  \w     -5.00  21.00   0.50    0.20    --   43.55 -32.00 120.00   52
  2  \w     -6.00  19.00   0.50    0.20    --   43.55 -21.00   0.00   50
  3  \w     88.00 113.00   0.50    0.20    --   43.55 139.00-120.00   50
  4  \w     80.00 105.00   0.50    0.20    --   43.55 139.00  60.00   50
  5  \w     75.00 107.00   0.50    0.68    --   96.32  60.00  65.00   64
  6  \w     85.00 162.00   0.50    0.68    --   96.32  25.00-150.00  154
  7  \w     80.00 167.00   0.50    0.68    --   96.32  42.00  30.00  174
  8  \w    137.00 167.00   0.50    0.68    --   96.32  60.00  65.00   60
  9  \w    136.00 168.00   0.50    0.68    --   96.32  36.00  97.00   64
 10  \w     83.00 122.00   0.50    0.68    --   96.32  26.00 145.00   78
 11  \w     49.00  79.00   0.50    0.20    --   43.55  43.00 150.00   60
 12  \w     56.00 117.00   0.50    0.20    --   43.55  26.00 145.00  122
 13  \w     89.00 114.00   0.50    0.20    --   43.55  43.00 150.00   50
 14  \w     41.00  66.00   0.50    0.20    --   43.55  32.00-150.00   50
 15  \w     60.00  86.00   0.50    0.68    --   96.32 -77.00-150.00   52
 16  \w     32.00  82.00   0.50    0.68    --   96.32 -68.00-180.00  100
 17  \w     30.00  55.00   0.50    0.68    --   96.32 -50.00-150.00   50
 18  \w     26.00  68.00   0.50    0.68    --   96.32 -60.00 -73.00   84
 19  \w     27.00  55.00   0.50    0.68    --   96.32 -50.00 -30.00   56
 20  \w     27.00  53.00   0.50    0.68    --   96.32 -50.00  30.00   52
 21  \w     30.00  55.00   0.50    0.68    --   96.32 -50.00  90.00   50
 22  \w     26.00  51.00   0.50    0.68    --   96.32 -50.00 120.00   50
 23  \w     26.00 108.00   0.50    0.68    --   96.32 -84.00  83.00  164
 24  \w     45.00  89.00   0.50    0.68    --   96.32-117.00  60.00   88
 25  \w     27.00 109.00   0.50    0.68    --   96.32 -85.00 -73.00  164
 26  \w     33.00 100.00   0.50    0.68    --   96.32 -97.00-168.00  134
 27  \w    -37.00  21.00   0.50    0.20    --  -41.99  32.00  30.00  116
 28  \w    -37.00 -10.00   0.50    0.20    --  -41.99  32.00 150.00   54
 29  \w      0.00  26.00   0.50    0.20    --  -41.99  32.00 150.00   52
 30  \w    -16.00  33.00   0.50    0.20    --  -41.99  11.00 -30.00   98
 31  \w    -24.00  32.00   0.50    0.20    --  -41.99  11.00 -60.00  112
 32  \w    -56.00 -28.00   0.50    0.20    --  -41.99 -32.00 -90.00   56
 33  \w    -56.00 -30.00   0.50    0.20    --  -41.99 -36.00 -59.00   52
 34  \w   -109.00 -72.00   0.50    0.20    --  -41.99 -32.00 -90.00   74
 35  \w   -102.00 -73.00   0.50    0.20    --  -41.99 -36.00 -59.00   58
 36  \w   -108.00 -83.00   0.50    0.20    --  -41.99 -32.00  60.00   50
 37  \w   -162.00 -82.00   0.50    0.68    --  -94.76 -36.00 -59.00  160
 38  \w   -132.00 -90.00   0.50    0.68    --  -94.76-117.00 120.00   84
 39  \w    -65.00 -39.00   0.50    0.68    --  -94.76  60.00  65.00   52
 40  \w    -99.00 -73.00   0.50    0.68    --  -94.76 117.00 -60.00   52
 41  \w    -49.00 -24.00   0.50    0.68    --  -94.76 117.00 -60.00   50
;
_diffrn_measurement_device       'four-circle diffractometer'
_diffrn_measurement_device_type  
'XtaLAB Synergy, Single source at home/near, HyPix3000'
_diffrn_measurement_method       '\w scans'
_diffrn_orient_matrix_type       
'CrysAlisPro convention (1999,Acta A55,543-557)'
_diffrn_orient_matrix_UB_11      0.1200230000
_diffrn_orient_matrix_UB_12      -0.0244851000
_diffrn_orient_matrix_UB_13      -0.0274536000
_diffrn_orient_matrix_UB_21      -0.0875885000
_diffrn_orient_matrix_UB_22      -0.0513110000
_diffrn_orient_matrix_UB_23      -0.0588553000
_diffrn_orient_matrix_UB_31      0.0795541000
_diffrn_orient_matrix_UB_32      0.1586072000
_diffrn_orient_matrix_UB_33      -0.0233053000
_diffrn_oxdiff_digest_od_ed      
;

;
_diffrn_radiation_monochromator  mirror
_diffrn_radiation_probe          x-ray
_diffrn_radiation_type           'Cu K\a'
_diffrn_radiation_wavelength     1.54184
_diffrn_source                   'micro-focus sealed X-ray tube'
_diffrn_source_type              'PhotonJet (Cu) X-ray Source'
_reflns_Friedel_coverage         0.710
_reflns_Friedel_fraction_full    1.000
_reflns_Friedel_fraction_max     0.995
_reflns_number_gt                2556
_reflns_number_total             2620
_reflns_special_details          
;
 Reflections were merged by SHELXL according to the crystal
 class for the calculation of statistics and refinement.
 
 _reflns_Friedel_fraction is defined as the number of unique
 Friedel pairs measured divided by the number that would be
 possible theoretically, ignoring centric projections and
 systematic absences.
;
_reflns_threshold_expression     'I > 2\s(I)'
_computing_cell_refinement       'CrysAlisPro 1.171.44.85 (Rigaku OD, 2024)'
_computing_data_collection       
'CrysAlisPro system (CCD 44.131a (release 01-12-2025))'
_computing_data_reduction        'CrysAlisPro 1.171.44.85 (Rigaku OD, 2024)'
_computing_molecular_graphics    'Olex2 1.5 (Dolomanov et al., 2009)'
_computing_publication_material  'Olex2 1.5 (Dolomanov et al., 2009)'
_computing_structure_refinement  'SHELXL 2018/3 (Sheldrick, 2015)'
_computing_structure_solution    'SHELXT 2018/2 (Sheldrick, 2018)'
_refine_diff_density_max         0.818
_refine_diff_density_min         -0.392
_refine_diff_density_rms         0.077
_refine_ls_abs_structure_details 
;
 Flack x determined using 1025 quotients [(I+)-(I-)]/[(I+)+(I-)]
 (Parsons, Flack and Wagner, Acta Cryst. B69 (2013) 249-259).
;
_refine_ls_abs_structure_Flack   -0.025(6)
_refine_ls_extinction_coef       .
_refine_ls_extinction_method     none
_refine_ls_goodness_of_fit_ref   1.038
_refine_ls_hydrogen_treatment    constr
_refine_ls_matrix_type           full
_refine_ls_number_parameters     177
_refine_ls_number_reflns         2620
_refine_ls_number_restraints     0
_refine_ls_R_factor_all          0.0356
_refine_ls_R_factor_gt           0.0349
_refine_ls_restrained_S_all      1.038
_refine_ls_shift/su_max          0.000
_refine_ls_shift/su_mean         0.000
_refine_ls_structure_factor_coef Fsqd
_refine_ls_weighting_details     
'w=1/[\s^2^(Fo^2^)+(0.0639P)^2^+0.6315P] where P=(Fo^2^+2Fc^2^)/3'
_refine_ls_weighting_scheme      calc
_refine_ls_wR_factor_gt          0.0922
_refine_ls_wR_factor_ref         0.0929
_refine_special_details          ?
_olex2_refinement_description    
;
1. Fixed Uiso
 At 1.2 times of:
  All C(H) groups, All C(H,H) groups
2.a Secondary CH2 refined with riding coordinates:
 C1(H1A,H1B)
2.b Aromatic/amide H refined with riding coordinates:
 C10(H10), C14(H14), C6(H6), C4(H4), C12(H12), C7(H7), C5(H5), C13(H13),
 C11(H11), C8(H8)
;
_atom_sites_solution_hydrogens   geom
_atom_sites_solution_primary     dual
_atom_sites_solution_secondary   ?
loop_
_atom_site_label
_atom_site_type_symbol
_atom_site_fract_x
_atom_site_fract_y
_atom_site_fract_z
_atom_site_U_iso_or_equiv
_atom_site_adp_type
_atom_site_occupancy
_atom_site_site_symmetry_order
_atom_site_calc_flag
_atom_site_refinement_flags_posn
_atom_site_refinement_flags_adp
_atom_site_refinement_flags_occupancy
_atom_site_disorder_assembly
_atom_site_disorder_group
Pd1 Pd 1.000000 0.35533(5) 0.666667 0.04706(19) Uani 1 2 d S T P . .
P1 P 0.82948(16) 0.27317(16) 0.58883(5) 0.0461(3) Uani 1 1 d . . . . .
Cl1 Cl 1.19764(18) 0.4655(2) 0.60302(6) 0.0658(4) Uani 1 1 d . . . . .
F1 F 0.5948(6) -0.1544(4) 0.6264(2) 0.0872(13) Uani 1 1 d . . . . .
F3 F 0.8173(7) 0.0000(5) 0.6443(3) 0.1031(17) Uani 1 1 d . . . . .
F2 F 0.7477(7) -0.0618(5) 0.5551(2) 0.1018(18) Uani 1 1 d . . . . .
C9 C 0.7445(7) 0.3859(6) 0.5832(2) 0.0496(13) Uani 1 1 d . . . . .
C3 C 0.8817(6) 0.2609(7) 0.5123(2) 0.0493(11) Uani 1 1 d . . . . .
C10 C 0.8367(9) 0.5349(7) 0.5792(3) 0.0609(15) Uani 1 1 d . . . . .
H10 H 0.939665 0.574610 0.580632 0.073 Uiso 1 1 calc R U . . .
C1 C 0.6719(7) 0.0883(6) 0.6023(2) 0.0523(13) Uani 1 1 d . . . . .
H1A H 0.623214 0.090420 0.639907 0.063 Uiso 1 1 calc R U . . .
H1B H 0.600712 0.063988 0.569358 0.063 Uiso 1 1 calc R U . . .
C14 C 0.5964(8) 0.3311(8) 0.5813(3) 0.0648(16) Uani 1 1 d . . . . .
H14 H 0.531446 0.228566 0.583850 0.078 Uiso 1 1 calc R U . . .
C2 C 0.7089(9) -0.0306(7) 0.6070(3) 0.0622(16) Uani 1 1 d . . . . .
C6 C 0.9436(8) 0.2174(8) 0.3961(3) 0.0674(17) Uani 1 1 d . . . . .
H6 H 0.963890 0.201237 0.356321 0.081 Uiso 1 1 calc R U . . .
C4 C 0.8096(7) 0.2794(7) 0.4644(2) 0.0538(13) Uani 1 1 d . . . . .
H4 H 0.738251 0.307610 0.471284 0.065 Uiso 1 1 calc R U . . .
C12 C 0.6323(10) 0.5708(8) 0.5717(3) 0.072(2) Uani 1 1 d . . . . .
H12 H 0.593449 0.634532 0.567814 0.086 Uiso 1 1 calc R U . . .
C7 C 1.0180(9) 0.2007(10) 0.4434(3) 0.075(2) Uani 1 1 d . . . . .
H7 H 1.090522 0.174407 0.435944 0.090 Uiso 1 1 calc R U . . .
C5 C 0.8406(7) 0.2571(7) 0.4065(2) 0.0590(14) Uani 1 1 d . . . . .
H5 H 0.790113 0.269368 0.373829 0.071 Uiso 1 1 calc R U . . .
C13 C 0.5412(9) 0.4249(9) 0.5755(3) 0.0756(19) Uani 1 1 d . . . . .
H13 H 0.438372 0.386378 0.574321 0.091 Uiso 1 1 calc R U . . .
C11 C 0.7794(10) 0.6266(8) 0.5733(3) 0.070(2) Uani 1 1 d . . . . .
H11 H 0.843259 0.729341 0.570259 0.084 Uiso 1 1 calc R U . . .
C8 C 0.9874(8) 0.2222(9) 0.5018(3) 0.0668(18) Uani 1 1 d . . . . .
H8 H 1.038717 0.210449 0.534279 0.080 Uiso 1 1 calc R U . . .

loop_
_atom_site_aniso_label
_atom_site_aniso_U_11
_atom_site_aniso_U_22
_atom_site_aniso_U_33
_atom_site_aniso_U_23
_atom_site_aniso_U_13
_atom_site_aniso_U_12
Pd1 0.0606(4) 0.0497(2) 0.0346(3) -0.00038(10) -0.00076(19) 0.03028(18)
P1 0.0603(8) 0.0488(7) 0.0352(6) -0.0013(5) -0.0017(5) 0.0317(6)
Cl1 0.0654(8) 0.0829(10) 0.0437(7) 0.0151(7) 0.0055(6) 0.0330(8)
F1 0.112(4) 0.052(2) 0.093(3) 0.013(2) 0.015(3) 0.038(2)
F3 0.132(5) 0.070(2) 0.124(4) -0.004(2) -0.041(3) 0.063(3)
F2 0.172(6) 0.071(2) 0.080(3) 0.006(2) 0.036(3) 0.075(3)
C9 0.073(4) 0.051(3) 0.033(2) -0.001(2) 0.000(2) 0.037(3)
C3 0.064(3) 0.052(3) 0.038(2) -0.001(2) -0.001(2) 0.033(3)
C10 0.082(4) 0.058(4) 0.046(3) 0.000(3) 0.003(3) 0.038(3)
C1 0.070(4) 0.051(3) 0.041(3) -0.004(2) -0.005(2) 0.034(3)
C14 0.074(4) 0.062(4) 0.069(4) 0.002(3) 0.002(3) 0.042(3)
C2 0.087(5) 0.053(3) 0.050(3) -0.002(3) -0.001(3) 0.038(3)
C6 0.082(5) 0.092(4) 0.039(3) -0.002(3) 0.005(3) 0.052(4)
C4 0.062(3) 0.069(4) 0.039(2) -0.001(3) 0.001(2) 0.040(3)
C12 0.124(7) 0.083(4) 0.043(3) -0.002(3) -0.005(3) 0.078(5)
C7 0.085(5) 0.115(6) 0.056(4) -0.005(4) 0.002(3) 0.074(5)
C5 0.068(3) 0.080(4) 0.036(2) -0.001(3) -0.003(2) 0.042(3)
C13 0.090(5) 0.097(5) 0.070(4) -0.003(3) -0.002(4) 0.070(5)
C11 0.118(7) 0.059(4) 0.048(3) 0.003(3) 0.003(4) 0.056(4)
C8 0.082(4) 0.091(5) 0.051(3) -0.006(3) -0.007(3) 0.061(4)

_geom_special_details            
;
 All esds (except the esd in the dihedral angle between two l.s. planes)
 are estimated using the full covariance matrix.  The cell esds are taken
 into account individually in the estimation of esds in distances, angles
 and torsion angles; correlations between esds in cell parameters are only
 used when they are defined by crystal symmetry.  An approximate (isotropic)
 treatment of cell esds is used for estimating esds involving l.s. planes.
;
loop_
_geom_bond_atom_site_label_1
_geom_bond_atom_site_label_2
_geom_bond_distance
_geom_bond_site_symmetry_2
_geom_bond_publ_flag
Pd1 P1 2.3348(13) . ?
Pd1 P1 2.3348(13) 6_766 ?
Pd1 Cl1 2.3015(15) . ?
Pd1 Cl1 2.3015(15) 6_766 ?
P1 C9 1.817(6) . ?
P1 C3 1.819(5) . ?
P1 C1 1.849(6) . ?
F1 C2 1.331(8) . ?
F3 C2 1.319(9) . ?
F2 C2 1.323(8) . ?
C9 C10 1.378(9) . ?
C9 C14 1.370(10) . ?
C3 C4 1.383(8) . ?
C3 C8 1.387(9) . ?
C10 H10 0.9500 . ?
C10 C11 1.380(9) . ?
C1 H1A 0.9900 . ?
C1 H1B 0.9900 . ?
C1 C2 1.493(9) . ?
C14 H14 0.9500 . ?
C14 C13 1.382(9) . ?
C6 H6 0.9500 . ?
C6 C7 1.378(10) . ?
C6 C5 1.365(9) . ?
C4 H4 0.9500 . ?
C4 C5 1.382(8) . ?
C12 H12 0.9500 . ?
C12 C13 1.350(11) . ?
C12 C11 1.358(11) . ?
C7 H7 0.9500 . ?
C7 C8 1.389(9) . ?
C5 H5 0.9500 . ?
C13 H13 0.9500 . ?
C11 H11 0.9500 . ?
C8 H8 0.9500 . ?

loop_
_geom_angle_atom_site_label_1
_geom_angle_atom_site_label_2
_geom_angle_atom_site_label_3
_geom_angle
_geom_angle_site_symmetry_1
_geom_angle_site_symmetry_3
_geom_angle_publ_flag
P1 Pd1 P1 178.40(7) . 6_766 ?
Cl1 Pd1 P1 86.29(5) 6_766 . ?
Cl1 Pd1 P1 86.29(5) . 6_766 ?
Cl1 Pd1 P1 93.62(5) . . ?
Cl1 Pd1 P1 93.62(5) 6_766 6_766 ?
Cl1 Pd1 Cl1 174.01(10) . 6_766 ?
C9 P1 Pd1 110.45(19) . . ?
C9 P1 C3 104.4(3) . . ?
C9 P1 C1 103.0(3) . . ?
C3 P1 Pd1 121.39(18) . . ?
C3 P1 C1 102.9(3) . . ?
C1 P1 Pd1 112.94(18) . . ?
C10 C9 P1 117.0(5) . . ?
C14 C9 P1 124.0(5) . . ?
C14 C9 C10 119.0(6) . . ?
C4 C3 P1 120.6(4) . . ?
C4 C3 C8 119.4(5) . . ?
C8 C3 P1 119.9(4) . . ?
C9 C10 H10 120.0 . . ?
C9 C10 C11 120.0(7) . . ?
C11 C10 H10 120.0 . . ?
P1 C1 H1A 108.5 . . ?
P1 C1 H1B 108.5 . . ?
H1A C1 H1B 107.5 . . ?
C2 C1 P1 115.0(5) . . ?
C2 C1 H1A 108.5 . . ?
C2 C1 H1B 108.5 . . ?
C9 C14 H14 120.0 . . ?
C9 C14 C13 120.1(7) . . ?
C13 C14 H14 120.0 . . ?
F1 C2 C1 111.0(6) . . ?
F3 C2 F1 106.4(5) . . ?
F3 C2 F2 106.1(7) . . ?
F3 C2 C1 113.4(5) . . ?
F2 C2 F1 106.4(5) . . ?
F2 C2 C1 113.1(5) . . ?
C7 C6 H6 120.0 . . ?
C5 C6 H6 120.0 . . ?
C5 C6 C7 120.1(5) . . ?
C3 C4 H4 119.8 . . ?
C5 C4 C3 120.4(6) . . ?
C5 C4 H4 119.8 . . ?
C13 C12 H12 120.0 . . ?
C13 C12 C11 120.0(6) . . ?
C11 C12 H12 120.0 . . ?
C6 C7 H7 119.9 . . ?
C6 C7 C8 120.3(6) . . ?
C8 C7 H7 119.9 . . ?
C6 C5 C4 120.2(5) . . ?
C6 C5 H5 119.9 . . ?
C4 C5 H5 119.9 . . ?
C14 C13 H13 119.7 . . ?
C12 C13 C14 120.5(8) . . ?
C12 C13 H13 119.7 . . ?
C10 C11 H11 119.8 . . ?
C12 C11 C10 120.3(7) . . ?
C12 C11 H11 119.8 . . ?
C3 C8 C7 119.6(6) . . ?
C3 C8 H8 120.2 . . ?
C7 C8 H8 120.2 . . ?

loop_
_geom_torsion_atom_site_label_1
_geom_torsion_atom_site_label_2
_geom_torsion_atom_site_label_3
_geom_torsion_atom_site_label_4
_geom_torsion
_geom_torsion_site_symmetry_1
_geom_torsion_site_symmetry_2
_geom_torsion_site_symmetry_3
_geom_torsion_site_symmetry_4
_geom_torsion_publ_flag
Pd1 P1 C9 C10 52.5(5) . . . . ?
Pd1 P1 C9 C14 -129.1(5) . . . . ?
Pd1 P1 C3 C4 -149.8(5) . . . . ?
Pd1 P1 C3 C8 34.9(6) . . . . ?
Pd1 P1 C1 C2 -62.8(5) . . . . ?
P1 C9 C10 C11 178.3(5) . . . . ?
P1 C9 C14 C13 -178.5(5) . . . . ?
P1 C3 C4 C5 -174.2(5) . . . . ?
P1 C3 C8 C7 174.5(6) . . . . ?
P1 C1 C2 F1 169.6(4) . . . . ?
P1 C1 C2 F3 49.9(7) . . . . ?
P1 C1 C2 F2 -70.9(7) . . . . ?
C9 P1 C3 C4 -24.5(6) . . . . ?
C9 P1 C3 C8 160.2(5) . . . . ?
C9 P1 C1 C2 178.1(4) . . . . ?
C9 C10 C11 C12 0.5(9) . . . . ?
C9 C14 C13 C12 0.2(11) . . . . ?
C3 P1 C9 C10 -79.5(5) . . . . ?
C3 P1 C9 C14 98.9(5) . . . . ?
C3 P1 C1 C2 69.8(5) . . . . ?
C3 C4 C5 C6 -0.4(10) . . . . ?
C10 C9 C14 C13 -0.1(9) . . . . ?
C1 P1 C9 C10 173.4(4) . . . . ?
C1 P1 C9 C14 -8.3(6) . . . . ?
C1 P1 C3 C4 82.7(6) . . . . ?
C1 P1 C3 C8 -92.6(6) . . . . ?
C14 C9 C10 C11 -0.2(9) . . . . ?
C6 C7 C8 C3 -0.1(13) . . . . ?
C4 C3 C8 C7 -0.9(11) . . . . ?
C7 C6 C5 C4 -0.6(11) . . . . ?
C5 C6 C7 C8 0.9(13) . . . . ?
C13 C12 C11 C10 -0.4(9) . . . . ?
C11 C12 C13 C14 0.1(10) . . . . ?
C8 C3 C4 C5 1.1(10) . . . . ?

_shelx_res_file                  
;
TITL mrc2563_a.res in P3(1)21
    mrc2563.res
    created by SHELXL-2018/3 at 18:40:54 on 11-Mar-2026
REM Old TITL MRC2563 in P3(1)21
REM SHELXT solution in P3(1)21: R1 0.106, Rweak 0.038, Alpha 0.008
REM <I/s> 1.483 for 18 systematic absences, Orientation as input
REM Flack x = -0.036 ( 0.008 ) from 1044 Parsons' quotients
REM Formula found by SHELXT: C28 F6 Cl4 Pd
CELL 1.54184 10.552 10.552 22.3322 90 90 120
ZERR 3 0.0002 0.0002 0.0004 0 0 0
LATT -1
SYMM -Y,+X-Y,0.333+Z
SYMM +Y-X,-X,0.667+Z
SYMM +Y,+X,-Z
SYMM -Y+X,-Y,0.667-Z
SYMM -X,-X+Y,0.333-Z
SFAC C H Cl F P Pd
UNIT 84 72 6 18 6 3

L.S. 20
PLAN  2
SIZE 0.09 0.12 0.19
TEMP -100
CONF
BOND
list 4
fmap 2 53
MORE -1
BOND $H
ACTA
REM <olex2.extras>
REM <HklSrc "%.\\MRC2563.hkl">
REM </olex2.extras>

WGHT    0.063900    0.631500
FVAR       0.43597
PD1   6    1.000000    0.355330    0.666667    10.50000    0.06056    0.04968 =
         0.03456   -0.00038   -0.00076    0.03028
P1    5    0.829478    0.273166    0.588827    11.00000    0.06031    0.04876 =
         0.03520   -0.00131   -0.00166    0.03167
CL1   3    1.197644    0.465546    0.603020    11.00000    0.06538    0.08288 =
         0.04374    0.01508    0.00549    0.03304
F1    4    0.594789   -0.154399    0.626437    11.00000    0.11211    0.05172 =
         0.09321    0.01317    0.01512    0.03754
F3    4    0.817316   -0.000003    0.644340    11.00000    0.13176    0.07028 =
         0.12418   -0.00392   -0.04133    0.06312
F2    4    0.747710   -0.061844    0.555117    11.00000    0.17235    0.07138 =
         0.08019    0.00552    0.03564    0.07490
C9    1    0.744508    0.385854    0.583209    11.00000    0.07317    0.05077 =
         0.03332   -0.00062    0.00026    0.03733
C3    1    0.881700    0.260863    0.512346    11.00000    0.06392    0.05227 =
         0.03766   -0.00055   -0.00134    0.03350
C10   1    0.836665    0.534946    0.579246    11.00000    0.08195    0.05801 =
         0.04624    0.00032    0.00267    0.03770
AFIX  43
H10   2    0.939665    0.574610    0.580632    11.00000   -1.20000
AFIX   0
C1    1    0.671917    0.088284    0.602338    11.00000    0.06953    0.05136 =
         0.04135   -0.00370   -0.00516    0.03434
AFIX  23
H1A   2    0.623214    0.090420    0.639907    11.00000   -1.20000
H1B   2    0.600712    0.063988    0.569358    11.00000   -1.20000
AFIX   0
C14   1    0.596373    0.331128    0.581263    11.00000    0.07358    0.06236 =
         0.06934    0.00221    0.00161    0.04207
AFIX  43
H14   2    0.531446    0.228566    0.583850    11.00000   -1.20000
AFIX   0
C2    1    0.708923   -0.030635    0.606964    11.00000    0.08676    0.05308 =
         0.05031   -0.00152   -0.00071    0.03763
C6    1    0.943557    0.217374    0.396144    11.00000    0.08220    0.09161 =
         0.03941   -0.00234    0.00520    0.05167
AFIX  43
H6    2    0.963890    0.201237    0.356321    11.00000   -1.20000
AFIX   0
C4    1    0.809551    0.279383    0.464397    11.00000    0.06197    0.06897 =
         0.03950   -0.00066    0.00116    0.03952
AFIX  43
H4    2    0.738251    0.307610    0.471284    11.00000   -1.20000
AFIX   0
C12   1    0.632296    0.570846    0.571664    11.00000    0.12407    0.08284 =
         0.04331   -0.00221   -0.00456    0.07839
AFIX  43
H12   2    0.593449    0.634532    0.567814    11.00000   -1.20000
AFIX   0
C7    1    1.017994    0.200705    0.443358    11.00000    0.08454    0.11545 =
         0.05571   -0.00508    0.00223    0.07356
AFIX  43
H7    2    1.090522    0.174407    0.435944    11.00000   -1.20000
AFIX   0
C5    1    0.840595    0.257057    0.406510    11.00000    0.06799    0.07964 =
         0.03615   -0.00059   -0.00298    0.04189
AFIX  43
H5    2    0.790113    0.269368    0.373829    11.00000   -1.20000
AFIX   0
C13   1    0.541219    0.424925    0.575538    11.00000    0.08981    0.09745 =
         0.06996   -0.00326   -0.00169    0.06956
AFIX  43
H13   2    0.438372    0.386378    0.574321    11.00000   -1.20000
AFIX   0
C11   1    0.779429    0.626650    0.573268    11.00000    0.11821    0.05929 =
         0.04797    0.00347    0.00257    0.05554
AFIX  43
H11   2    0.843259    0.729341    0.570259    11.00000   -1.20000
AFIX   0
C8    1    0.987440    0.222189    0.501761    11.00000    0.08237    0.09092 =
         0.05070   -0.00632   -0.00737    0.06102
AFIX  43
H8    2    1.038717    0.210449    0.534279    11.00000   -1.20000
AFIX   0
HKLF 4


REM  mrc2563_a.res in P3(1)21
REM wR2 = 0.0929, GooF = S = 1.038, Restrained GooF = 1.038 for all data
REM R1 = 0.0349 for 2556 Fo > 4sig(Fo) and 0.0356 for all 2620 data
REM 177 parameters refined using 0 restraints

END

WGHT      0.0639      0.6315

REM Highest difference peak  0.818,  deepest hole -0.392,  1-sigma level  0.077
Q1    1   1.1002  0.4168  0.6783  11.00000  0.05    0.82
Q2    1   1.0000  0.2710  0.6667  10.50000  0.05    0.67
;
_shelx_res_checksum              74909
_olex2_submission_special_instructions 'No special instructions were received'
_oxdiff_exptl_absorpt_empirical_details 
;
Empirical correction (ABSPACK) includes:
- Absorption correction using spherical harmonics
- Frame scaling
;
_oxdiff_exptl_absorpt_empirical_full_max 1.413
_oxdiff_exptl_absorpt_empirical_full_min 0.779
_chemical_properties_physical    Air-sensitive
